# Supplementary material for: Chemical Compensation of Mitochondrial Phospholipid Depletion in Yeast and Animal Models of Parkinson’s Disease
Source: PLoS One. 2016 Oct 13;11(10):e0164465. doi: 10.1371/journal.pone.0164465 (PMC5063346; doi:10.1371/journal.pone.0164465)
Supplement: S2 Table — This file contains data from the screening of Prestwick plates 8–14. The values are absorbance at 600 nm. The left column (A1-H1) contains the positive control (ethanolamine). (XLSX) [file pone.0164465.s003.xlsx]

## Sheet: Sheet1
Plate Name	PW08	"01"	"02"	"03"	"04"	"05"	"06"	"07"	"08"	"09"	"10"	"11"	"12"
Rep 1	A	1.251	0.273	0.237	0.212	0.244	0.226	0.195	0.234	0.237	0.22	0.226	0.234
	B	1.237	0.202	0.258	0.203	0.193	0.184	0.182	0.191	0.18	0.174	0.201	0.183
	C	1.248	0.241	0.243	0.207	0.213	0.198	0.207	0.198	0.189	0.175	0.183	0.175
	D	1.24	0.234	0.22	0.207	0.179	0.21	0.193	0.206	0.198	0.173	0.174	0.179
	E	1.247	0.243	0.23	0.227	0.179	0.217	0.206	0.218	0.204	0.178	0.178	0.183
	F	1.244	0.257	0.224	0.229	0.233	0.225	0.232	0.229	0.21	0.217	0.189	0.188
	G	1.238	0.233	0.174	0.177	0.206	0.204	0.209	0.209	0.186	0.18	0.182	0.18
	H	1.249	0.198	0.188	0.18	0.195	0.2	0.194	0.21	0.206	0.195	0.188	0.197
		"01"	"02"	"03"	"04"	"05"	"06"	"07"	"08"	"09"	"10"	"11"	"12"
Rep 2	A	1.252	0.195	0.189	0.173	0.167	0.158	0.152	0.151	0.135	0.161	0.172	0.15
	B	1.282	0.21	0.197	0.167	0.176	0.163	0.169	0.172	0.147	0.169	0.144	0.156
	C	1.281	0.238	0.218	0.197	0.2	0.193	0.199	0.183	0.156	0.154	0.162	0.147
	D	1.282	0.232	0.227	0.205	0.18	0.213	0.214	0.205	0.197	0.156	0.163	0.145
	E	1.285	0.224	0.215	0.209	0.182	0.201	0.213	0.196	0.185	0.18	0.185	0.145
	F	1.288	0.221	0.213	0.202	0.212	0.183	0.205	0.196	0.185	0.186	0.19	0.148
	G	1.278	0.301	0.276	0.279	0.275	0.286	0.27	0.134	0.145	0.157	0.145	0.151
	H	1.267	0.275	0.265	0.239	0.258	0.246	0.25	0.146	0.143	0.147	0.16	0.133
Plate Name	PW09	"01"	"02"	"03"	"04"	"05"	"06"	"07"	"08"	"09"	"10"	"11"	"12"
Rep 1	A	1.256	0.274	0.242	0.227	0.229	0.235	0.234	0.236	0.229	0.227	0.237	0.231
	B	1.273	0.27	0.244	0.222	0.234	0.22	0.235	0.244	0.218	0.232	0.231	0.232
	C	1.282	0.273	0.25	0.241	0.238	0.225	0.232	0.235	0.221	0.25	0.247	0.216
	D	1.279	0.24	0.258	0.234	0.244	0.267	0.285	0.248	0.248	0.259	0.23	0.219
	E	1.279	0.27	0.242	0.24	0.242	0.251	0.251	0.235	0.245	0.256	0.235	0.207
	F	1.284	0.279	0.261	0.254	0.262	0.268	0.251	0.228	0.25	0.219	0.245	0.217
	G	1.276	0.239	0.255	0.256	0.236	0.176	0.232	0.254	0.185	0.215	0.217	0.21
	H	1.266	0.259	0.27	0.241	0.227	0.243	0.212	0.232	0.245	0.238	0.222	0.226
		"01"	"02"	"03"	"04"	"05"	"06"	"07"	"08"	"09"	"10"	"11"	"12"
Rep 2	A	1.25	0.261	0.239	0.223	0.186	0.228	0.207	0.226	0.222	0.2	0.204	0.198
	B	1.281	0.28	0.235	0.254	0.219	0.207	0.203	0.222	0.204	0.207	0.228	0.187
	C	1.282	0.265	0.273	0.248	0.224	0.223	0.21	0.214	0.206	0.204	0.23	0.173
	D	1.281	0.246	0.266	0.254	0.227	0.207	0.241	0.229	0.208	0.199	0.216	0.182
	E	1.273	0.258	0.245	0.236	0.215	0.214	0.213	0.232	0.211	0.199	0.223	0.165
	F	1.281	0.286	0.264	0.251	0.208	0.233	0.217	0.194	0.216	0.165	0.212	0.167
	G	1.242	0.222	0.222	0.226	0.183	0.189	0.192	0.274	0.198	0.192	0.194	0.178
	H	1.276	0.202	0.217	0.177	0.199	0.202	0.191	0.216	0.208	0.207	0.204	0.151
Plate Name	PW10	"01"	"02"	"03"	"04"	"05"	"06"	"07"	"08"	"09"	"10"	"11"	"12"
Rep 1	A	1.269	0.266	0.261	0.228	0.227	0.201	0.199	0.204	0.214	0.216	0.198	0.186
	B	1.265	0.267	0.236	0.208	0.201	0.226	0.2	0.211	0.204	0.224	0.192	0.201
	C	1.292	0.259	0.262	0.21	0.2	0.207	0.225	0.218	0.242	0.223	0.217	0.179
	D	1.285	0.266	0.236	0.258	0.191	0.256	0.194	0.244	0.204	0.237	0.229	0.175
	E	1.282	0.243	0.229	0.762	0.221	0.261	0.218	0.219	0.278	0.241	0.217	0.177
	F	1.284	0.24	0.24	0.205	0.237	0.225	0.235	0.104	0.275	0.238	0.216	0.167
	G	1.263	0.279	0.274	0.29	0.281	0.261	0.277	0.317	0.291	0.287	0.117	0.27
	H	1.257	0.253	0.291	0.286	0.295	0.292	0.235	0.282	0.248	0.284	0.284	0.273
		"01"	"02"	"03"	"04"	"05"	"06"	"07"	"08"	"09"	"10"	"11"	"12"
Rep 2	A	1.25	0.317	0.306	0.299	0.278	0.306	0.295	0.311	0.304	0.302	0.292	0.277
	B	1.272	0.316	0.298	0.299	0.282	0.273	0.277	0.297	0.253	0.279	0.245	0.283
	C	1.274	0.294	0.288	0.27	0.256	0.27	0.275	0.274	0.3	0.275	0.275	0.257
	D	1.27	0.305	0.272	0.273	0.241	0.257	0.24	0.284	0.265	0.278	0.272	0.271
	E	1.27	0.289	0.267	0.719	0.252	0.278	0.257	0.268	0.278	0.269	0.279	0.246
	F	1.276	0.304	0.306	0.253	0.278	0.273	0.252	0.128	0.279	0.263	0.282	0.259
	G	1.265	0.322	0.294	0.289	0.291	0.251	0.26	0.326	0.281	0.279	0.117	0.264
	H	1.246	0.261	0.297	0.29	0.287	0.288	0.236	0.284	0.248	0.283	0.262	0.257
Plate Name	PW11	"01"	"02"	"03"	"04"	"05"	"06"	"07"	"08"	"09"	"10"	"11"	"12"
Rep 1	A	1.263	0.243	0.22	0.231	0.24	0.242	0.229	0.239	0.21	0.228	0.203	0.222
	B	1.3	0.227	0.215	0.228	0.231	0.217	0.216	0.246	0.21	0.216	0.216	0.218
	C	1.309	0.23	0.225	0.236	0.24	0.209	0.231	0.232	0.225	0.222	0.218	0.212
	D	1.291	0.239	0.242	0.251	0.311	0.265	0.26	0.268	0.216	0.221	0.202	0.217
	E	1.278	0.24	0.243	0.246	0.262	0.256	0.257	0.261	0.236	0.231	0.199	0.202
	F	1.297	0.234	0.238	0.254	0.241	0.256	0.212	0.234	0.213	0.188	0.222	0.212
	G	1.285	0.241	0.222	0.207	0.221	0.191	0.224	0.218	0.221	0.225	0.217	0.207
	H	1.274	0.222	0.226	0.195	0.205	0.199	0.216	0.224	0.217	0.249	0.221	0.207
		"01"	"02"	"03"	"04"	"05"	"06"	"07"	"08"	"09"	"10"	"11"	"12"
Rep 2	A	1.266	0.281	0.27	0.264	0.235	0.248	0.231	0.225	0.225	0.219	0.217	0.253
	B	1.303	0.308	0.262	0.285	0.267	0.259	0.241	0.266	0.246	0.247	0.238	0.245
	C	1.302	0.29	0.274	0.256	0.266	0.265	0.265	0.263	0.272	0.245	0.26	0.238
	D	1.287	0.308	0.28	0.276	0.298	0.269	0.258	0.277	0.253	0.259	0.253	0.235
	E	1.287	0.29	0.282	0.263	0.267	0.237	0.281	0.259	0.236	0.257	0.223	0.245
	F	1.289	0.322	0.269	0.275	0.271	0.28	0.25	0.272	0.263	0.221	0.246	0.223
	G	1.278	0.291	0.287	0.259	0.243	0.255	0.262	0.27	0.278	0.251	0.259	0.227
	H	1.259	0.285	0.275	0.238	0.257	0.269	0.259	0.248	0.256	0.269	0.227	0.235
Plate Name	PW12	"01"	"02"	"03"	"04"	"05"	"06"	"07"	"08"	"09"	"10"	"11"	"12"
Rep 1	A	1.239	0.26	0.232	0.238	0.217	0.205	0.124	0.192	0.192	0.167	0.164	0.213
	B	1.286	0.26	0.234	0.192	0.198	0.212	0.21	0.198	0.185	0.186	0.173	0.208
	C	1.291	0.232	0.256	0.246	0.22	0.232	0.257	0.221	0.201	0.199	0.162	0.197
	D	1.29	0.244	0.227	0.258	0.209	0.251	0.238	0.212	0.221	0.207	0.181	0.201
	E	1.285	0.217	0.234	0.241	0.227	0.126	0.24	0.22	0.21	0.193	0.172	0.207
	F	1.27	0.235	0.243	0.255	0.241	0.237	0.224	0.288	0.232	0.207	0.191	0.21
	G	1.26	0.185	0.205	0.208	0.185	0.171	0.193	0.201	0.209	0.21	0.194	0.194
	H	1.293	0.145	0.177	0.187	0.173	0.171	0.146	0.155	0.162	0.192	0.188	0.19
		"01"	"02"	"03"	"04"	"05"	"06"	"07"	"08"	"09"	"10"	"11"	"12"
Rep 2	A	1.241	0.267	0.253	0.257	0.236	0.237	0.134	0.244	0.263	0.228	0.272	0.267
	B	1.289	0.278	0.276	0.26	0.236	0.247	0.242	0.272	0.249	0.247	0.269	0.269
	C	1.282	0.269	0.295	0.279	0.268	0.246	0.28	0.248	0.226	0.265	0.259	0.225
	D	1.267	0.291	0.267	0.294	0.261	0.297	0.279	0.244	0.256	0.274	0.251	0.234
	E	1.277	0.281	0.275	0.289	0.236	0.141	0.256	0.267	0.263	0.257	0.244	0.208
	F	1.283	0.303	0.277	0.264	0.254	0.233	0.248	0.332	0.277	0.273	0.249	0.242
	G	1.268	0.283	0.269	0.247	0.245	0.229	0.245	0.243	0.249	0.247	0.245	0.21
	H	1.271	0.287	0.305	0.239	0.253	0.231	0.23	0.216	0.216	0.258	0.237	0.226
Plate Name	PW13	"01"	"02"	"03"	"04"	"05"	"06"	"07"	"08"	"09"	"10"	"11"	"12"
Rep 1	A	1.248	0.267	0.259	0.281	0.243	0.264	0.25	0.248	0.25	0.24	0.256	0.251
	B	1.293	0.252	0.239	0.233	0.235	0.235	0.216	0.234	0.249	0.252	0.277	0.245
	C	1.312	0.258	0.219	0.251	0.254	0.238	0.261	0.228	0.249	0.259	0.247	0.224
	D	1.299	0.256	0.286	0.273	0.267	0.273	0.281	0.283	0.277	0.253	0.247	0.221
	E	1.272	0.234	0.241	0.266	0.26	0.261	0.238	0.278	0.27	0.27	0.239	0.238
	F	1.282	0.267	0.266	0.273	0.253	0.273	0.262	0.266	0.272	0.254	0.231	0.242
	G	1.258	0.266	0.258	0.236	0.237	0.244	0.25	0.247	0.237	0.249	0.239	0.246
	H	1.262	0.255	0.256	0.223	0.241	0.241	0.247	0.232	0.237	0.244	0.223	0.254
		"01"	"02"	"03"	"04"	"05"	"06"	"07"	"08"	"09"	"10"	"11"	"12"
Rep 2	A	1.253	0.296	0.283	0.291	0.26	0.248	0.234	0.226	0.22	0.209	0.212	0.198
	B	1.308	0.332	0.294	0.255	0.276	0.27	0.228	0.246	0.232	0.225	0.21	0.207
	C	1.321	0.335	0.255	0.255	0.292	0.27	0.266	0.242	0.25	0.221	0.223	0.236
	D	1.284	0.335	0.359	0.263	0.314	0.324	0.27	0.28	0.281	0.226	0.248	0.258
	E	1.263	0.308	0.274	0.29	0.296	0.316	0.288	0.283	0.245	0.279	0.286	0.317
	F	1.254	0.315	0.346	0.325	0.247	0.271	0.31	0.24	0.29	0.272	0.27	0.282
	G	1.233	0.144	0.228	0.222	0.241	0.232	0.21	0.262	0.231	0.208	0.234	0.272
	H	1.213	0.15	0.131	0.131	0.149	0.167	0.216	0.211	0.197	0.179	0.27	0.253
Plate Name	PW14	"01"	"02"	"03"	"04"	"05"	"06"	"07"	"08"	"09"	"10"	"11"	"12"
Rep 1	A	1.251	0.239	0.245	0.256	0.243	0.186	0.23	0.242	0.234	0.242	0.243	0.241
	B	1.301	0.24	0.2	0.26	0.241	0.238	0.235	0.245	0.226	0.241	0.193	0.245
	C	1.3	0.254	0.242	0.241	0.244	0.232	0.238	0.241	0.238	0.248	0.228	0.239
	D	1.287	0.255	0.251	0.266	0.268	0.25	0.239	0.243	0.246	0.238	0.208	0.237
	E	1.268	0.247	0.241	0.265	0.276	0.259	0.254	0.248	0.236	0.246	0.257	0.232
	F	1.292	0.249	0.242	0.248	0.253	0.235	0.229	0.241	0.234	0.242	0.249	0.23
	G	1.254	0.276	0.25	0.24	0.235	0.224	0.24	0.249	0.243	0.25	0.213	0.242
	H	1.278	0.236	0.242	0.233	0.253	0.247	0.248	0.251	0.254	0.259	0.227	0.237
		"01"	"02"	"03"	"04"	"05"	"06"	"07"	"08"	"09"	"10"	"11"	"12"
Rep 2	A	1.245	0.263	0.302	0.262	0.253	0.2	0.234	0.243	0.245	0.24	0.242	0.26
	B	1.292	0.306	0.231	0.28	0.264	0.238	0.23	0.25	0.244	0.248	0.195	0.258
	C	1.295	0.28	0.282	0.289	0.26	0.263	0.275	0.25	0.262	0.256	0.247	0.218
	D	1.29	0.277	0.305	0.285	0.282	0.282	0.263	0.245	0.272	0.269	0.219	0.238
	E	1.286	0.287	0.284	0.309	0.303	0.285	0.339	0.266	0.272	0.284	0.272	0.242
	F	1.292	0.304	0.291	0.262	0.26	0.281	0.27	0.285	0.282	0.277	0.251	0.232
	G	1.276	0.279	0.3	0.266	0.228	0.268	0.263	0.276	0.285	0.28	0.225	0.211
	H	1.275	0.275	0.262	0.232	0.236	0.245	0.238	0.249	0.256	0.248	0.244	0.25
