# Supplementary material for: Chemical Compensation of Mitochondrial Phospholipid Depletion in Yeast and Animal Models of Parkinson’s Disease
Source: PLoS One. 2016 Oct 13;11(10):e0164465. doi: 10.1371/journal.pone.0164465 (PMC5063346; doi:10.1371/journal.pone.0164465)
Supplement: S3 Table — This file contains the list of hits (structure, plate name, and plate well). (XLS) [file pone.0164465.s004.xls]

## Sheet: CDD Export 1
Structure	Compound Name	Plate Name	Plate Well	OD 600 % activation (%)	z-score
	Sulfaphenazole	PW01	C2	82.5, 86.1	18.2, 17.4
	Meclofenoxate hydrochloride	PW10	E4	50.97, 46.82	12.3, 11.3
	Cyclosporin A	PW06	D6	13.5, 16.5	3.0, 2.3
