# Supplementary material for: Chemical Compensation of Mitochondrial Phospholipid Depletion in Yeast and Animal Models of Parkinson’s Disease
Source: PLoS One. 2016 Oct 13;11(10):e0164465. doi: 10.1371/journal.pone.0164465 (PMC5063346; doi:10.1371/journal.pone.0164465)
Supplement: S4 Table — This file contains the information on the library compounds (chemical name, plate name, plate well). (XLS) [file pone.0164465.s005.xls]

## Sheet: Prestwick Chemical Library
Prestw-number	Plate Nb/ Position Nb	Chemical name	Structure	fmla structure	Mol weight structure
Prestw-1	01A02	Azaguanine-8		C4H4N6O	152.116
Prestw-2	01A03	Allantoin		C4H6N4O3	158.117
Prestw-3	01A04	Acetazolamide		C4H6N4O3S2	222.245
Prestw-4	01A05	Metformin hydrochloride		C4H12ClN5	165.627
Prestw-5	01A06	Atracurium besylate		C65H82N2O18S2	1243.51
Prestw-6	01A07	Isoflupredone acetate		C23H29FO6	420.482
Prestw-7	01A08	Amiloride hydrochloride dihydrate		C6H13Cl2N7O3	302.122
Prestw-8	01A09	Amprolium hydrochloride		C14H20Cl2N4	315.248
Prestw-9	01A10	Hydrochlorothiazide		C7H8ClN3O4S2	297.741
Prestw-10	01A11	Sulfaguanidine		C7H10N4O2S	214.247
Prestw-11	01B02	Meticrane		C10H13NO4S2	275.347
Prestw-12	01B03	Benzonatate		C30H53NO11	603.757
Prestw-13	01B04	Hydroflumethiazide		C8H8F3N3O4S2	331.294
Prestw-14	01B05	Sulfacetamide sodic hydrate		C8H11N2NaO4S	254.242
Prestw-15	01B06	Heptaminol hydrochloride		C8H20ClNO	181.708
Prestw-16	01B07	Sulfathiazole		C9H9N3O2S2	255.319
Prestw-17	01B08	Levodopa		C9H11NO4	197.192
Prestw-18	01B09	Idoxuridine		C9H11IN2O5	354.103
Prestw-19	01B10	Captopril		C9H15NO3S	217.289
Prestw-20	01B11	Minoxidil		C9H15N5O	209.253
Prestw-21	01C02	Sulfaphenazole		C15H14N4O2S	314.368
Prestw-22	01C03	Panthenol (D)		C9H19NO4	205.256
Prestw-23	01C04	Sulfadiazine		C10H10N4O2S	250.281
Prestw-24	01C05	Norethynodrel		C20H26O2	298.429
Prestw-25	01C06	Thiamphenicol		C12H15Cl2NO5S	356.227
Prestw-26	01C07	Cimetidine		C10H16N6S	252.343
Prestw-27	01C08	Doxylamine succinate		C21H28N2O5	388.468
Prestw-28	01C09	Ethambutol dihydrochloride		C10H26Cl2N2O2	277.237
Prestw-29	01C10	Antipyrine		C11H12N2O	188.231
Prestw-30	01C11	Antipyrine, 4-hydroxy		C11H12N2O2	204.23
Prestw-31	01D02	Chloramphenicol		C11H12Cl2N2O5	323.135
Prestw-32	01D03	Epirizole		C11H14N4O2	234.26
Prestw-33	01D04	Diprophylline		C10H14N4O4	254.247
Prestw-34	01D05	Triamterene		C12H11N7	253.268
Prestw-35	01D06	Dapsone		C12H12N2O2S	248.306
Prestw-36	01D07	Troleandomycin		C41H67NO15	813.989
Prestw-37	01D08	Pyrimethamine		C12H13ClN4	248.717
Prestw-38	01D09	Hexamethonium dibromide dihydrate		C12H34Br2N2O2	398.225
Prestw-39	01D10	Diflunisal		C13H8F2O3	250.204
Prestw-40	01D11	Niclosamide		C13H8Cl2N2O4	327.126
Prestw-41	01E02	Procaine hydrochloride		C13H21ClN2O2	272.778
Prestw-42	01E03	Moxisylyte hydrochoride		C16H26ClNO3	315.844
Prestw-43	01E04	Betazole hydrochloride		C5H11Cl2N3	184.07
Prestw-44	01E05	Isoxicam		C14H13N3O5S	335.341
Prestw-45	01E06	Naproxen		C14H14O3	230.266
Prestw-46	01E07	Naphazoline hydrochloride		C14H15ClN2	246.742
Prestw-47	01E08	Ticlopidine hydrochloride		C14H15Cl2NS	300.252
Prestw-48	01E09	Dicyclomine hydrochloride		C19H36ClNO2	345.957
Prestw-49	01E10	Amyleine hydrochloride		C14H22ClNO2	271.79
Prestw-50	01E11	Lidocaïne hydrochloride		C14H23ClN2O	270.805
Prestw-51	01F02	Trichlorfon		C4H8Cl3O4P	257.439
Prestw-52	01F03	Carbamazepine		C15H12N2O	236.276
Prestw-53	01F04	Triflupromazine hydrochloride		C18H20ClF3N2S	388.886
Prestw-54	01F05	Mefenamic acid		C15H15NO2	241.292
Prestw-55	01F06	Acetohexamide		C15H20N2O4S	324.402
Prestw-56	01F07	Sulpiride		C15H23N3O4S	341.432
Prestw-57	01F08	Benoxinate hydrochloride		C17H29ClN2O3	344.885
Prestw-58	01F09	Oxethazaine		C28H41N3O3	467.657
Prestw-59	01F10	Pheniramine maleate		C20H24N2O4	356.425
Prestw-60	01F11	Tolazoline hydrochloride		C10H13ClN2	196.682
Prestw-61	01G02	Morantel tartrate		C16H22N2O6S	370.428
Prestw-62	01G03	Homatropine hydrobromide (R,S)		C16H22BrNO3	356.263
Prestw-63	01G04	Nifedipine		C17H18N2O6	346.343
Prestw-64	01G05	Chlorpromazine hydrochloride		C17H20Cl2N2S	355.332
Prestw-65	01G06	Diphenhydramine hydrochloride		C17H22ClNO	291.824
Prestw-66	01G07	Minaprine dihydrochloride		C17H24Cl2N4O	371.313
Prestw-67	01G08	Miconazole		C18H14Cl4N2O	416.137
Prestw-68	01G09	Isoxsuprine hydrochloride		C18H24ClNO3	337.85
Prestw-69	01G10	Acebutolol hydrochloride		C18H29ClN2O4	372.896
Prestw-70	01G11	Tolnaftate		C19H17NOS	307.417
Prestw-71	01H02	Todralazine hydrochloride		C11H13ClN4O2	268.705
Prestw-72	01H03	Imipramine hydrochloride		C19H25ClN2	316.877
Prestw-73	01H04	Sulindac		C20H17FO3S	356.419
Prestw-74	01H05	Amitryptiline hydrochloride		C20H24ClN	313.874
Prestw-75	01H06	Adiphenine hydrochloride		C20H26ClNO2	347.889
Prestw-76	01H07	Dibucaine		C20H29N3O2	343.473
Prestw-77	01H08	Prednisone		C21H26O5	358.438
Prestw-78	01H09	Thioridazine hydrochloride		C21H27ClN2S2	407.044
Prestw-79	01H10	Diphemanil methylsulfate		C21H27NO4S	389.518
Prestw-80	01H11	Trimethobenzamide hydrochloride		C21H29ClN2O5	424.929
Prestw-81	02A02	Metronidazole		C6H9N3O3	171.157
Prestw-82	02A03	Cotinine (-)		C10H12N2O	176.22
Prestw-83	02A04	Edrophonium chloride		C10H16ClNO	201.698
Prestw-84	02A05	Moroxidine hydrochloride		C6H14ClN5O	207.664
Prestw-85	02A06	Baclofen (R,S)		C10H12ClNO2	213.666
Prestw-86	02A07	Acyclovir		C8H11N5O3	225.209
Prestw-87	02A08	Diazoxide		C8H7ClN2O2S	230.674
Prestw-88	02A09	Amidopyrine		C13H17N3O	231.3
Prestw-89	02A10	Ursolic acid		C30H48O3	456.715
Prestw-90	02A11	Pindolol		C14H20N2O2	248.328
Prestw-91	02B02	Khellin		C14H12O5	260.249
Prestw-92	02B03	Zimelidine dihydrochloride monohydrate		C16H21BrCl2N2O	408.169
Prestw-93	02B04	Azacyclonol		C18H21NO	267.374
Prestw-94	02B05	Azathioprine		C9H7N7O2S	277.266
Prestw-95	02B06	Lynestrenol		C20H28O	284.446
Prestw-96	02B07	Guanabenz acetate		C10H12Cl2N4O2	291.139
Prestw-97	02B08	Disulfiram		C10H20N2S4	296.54
Prestw-98	02B09	Acetylsalicylsalicylic acid		C16H12O6	300.27
Prestw-99	02B10	Mianserine hydrochloride		C18H21ClN2	300.834
Prestw-100	02B11	Nocodazole		C14H11N3O3S	301.326
Prestw-101	02C02	R(-) Apomorphine hydrochloride hemihydrate		C34H38Cl2N2O5	625.598
Prestw-102	02C03	Amoxapine		C17H16ClN3O	313.79
Prestw-103	02C04	Cyproheptadine hydrochloride		C21H22ClN	323.869
Prestw-104	02C05	Famotidine		C8H15N7O2S3	337.446
Prestw-105	02C06	Danazol		C22H27NO2	337.466
Prestw-106	02C07	Nicorandil		C8H9N3O4	211.179
Prestw-107	02C08	Tomatine		C50H83NO21	1034.21
Prestw-108	02C09	Nomifensine maleate		C20H22N2O4	354.409
Prestw-109	02C10	Dizocilpine maleate		C20H19NO4	337.379
Prestw-110	02C11	Acenocoumarol		C19H15NO6	353.335
Prestw-111	02D02	Naloxone hydrochloride		C19H22ClNO4	363.844
Prestw-112	02D03	Metolazone		C16H16ClN3O3S	365.841
Prestw-113	02D04	Ciprofloxacin hydrochloride		C17H21ClFN3O4	385.826
Prestw-114	02D05	Ampicillin trihydrate		C16H25N3O7S	403.458
Prestw-115	02D06	Haloperidol		C21H23ClFNO2	375.874
Prestw-116	02D07	Naltrexone hydrochloride dihydrate		C20H28ClNO6	413.902
Prestw-117	02D08	Chlorpheniramine maleate		C20H23ClN2O4	390.87
Prestw-118	02D09	Nalbuphine hydrochloride		C21H28ClNO4	393.915
Prestw-119	02D10	Picotamide monohydrate		C21H22N4O4	394.434
Prestw-120	02D11	Triamcinolone		C21H27FO6	394.444
Prestw-121	02E02	Bromocryptine mesylate		C33H44BrN5O8S	750.715
Prestw-122	02E03	Metanephrine hydrochloride DL		C10H16ClNO3	233.697
Prestw-123	02E04	Dehydrocholic acid		C24H34O5	402.536
Prestw-124	02E05	Hesperetin		C16H14O6	302.286
Prestw-125	02E06	Perphenazine		C21H26ClN3OS	403.978
Prestw-126	02E07	Mefloquine hydrochloride		C17H17ClF6N2O	414.781
Prestw-127	02E08	Isoconazole		C18H14Cl4N2O	416.137
Prestw-128	02E09	Spironolactone		C24H32O4S	416.584
Prestw-129	02E10	Pirenzepine dihydrochloride		C19H23Cl2N5O2	424.333
Prestw-130	02E11	Dexamethasone acetate		C24H31FO6	434.509
Prestw-131	02F02	Glipizide		C21H27N5O4S	445.544
Prestw-132	02F03	Loxapine succinate		C22H24ClN3O5	445.907
Prestw-133	02F04	Hydroxyzine dihydrochloride		C21H29Cl3N2O2	447.836
Prestw-134	02F05	Diltiazem hydrochloride		C22H27ClN2O4S	450.988
Prestw-135	02F06	Methotrexate		C20H22N8O5	454.449
Prestw-136	02F07	Astemizole		C28H31FN4O	458.584
Prestw-137	02F08	Clindamycin hydrochloride		C18H34Cl2N2O5S	461.452
Prestw-138	02F09	Terfenadine		C32H41NO2	471.689
Prestw-139	02F10	Cefotaxime sodium salt		C16H16N5NaO7S2	477.453
Prestw-140	02F11	Tetracycline hydrochloride		C22H25ClN2O8	480.906
Prestw-141	02G02	Verapamyl hydrochloride		C27H39ClN2O4	491.076
Prestw-142	02G03	Dipyridamole		C24H40N8O4	504.638
Prestw-143	02G04	Chlorhexidine		C22H30Cl2N10	505.457
Prestw-144	02G05	Loperamide hydrochloride		C29H34Cl2N2O2	513.513
Prestw-145	02G06	Chlortetracycline hydrochloride		C22H24Cl2N2O8	515.351
Prestw-146	02G07	Tamoxifen citrate		C32H37NO8	563.654
Prestw-147	02G08	Nicergoline		C24H26BrN3O3	484.397
Prestw-148	02G09	Canrenoic acid potassium salt		C22H29KO4	396.576
Prestw-149	02G10	Thioproperazine dimesylate		C24H38N4O8S4	638.848
Prestw-150	02G11	Dihydroergotamine tartrate		C70H80N10O16	1317.48
Prestw-151	02H02	Erythromycin		C37H67NO13	733.945
Prestw-152	02H03	Oleandomycin phosphate		C35H64NO16P	785.871
Prestw-153	02H04	Midecamycin		C41H67NO15	813.989
Prestw-154	02H05	Josamycin		C42H69NO15	828.016
Prestw-155	02H06	Paclitaxel		C47H51NO14	853.929
Prestw-156	02H07	Ivermectin		C48H74O14	875.117
Prestw-157	02H08	Gallamine triethiodide		C30H60I3N3O3	891.544
Prestw-158	02H09	Neomycin sulfate		C23H48N6O17S	712.733
Prestw-159	02H10	Dihydrostreptomycin sulfate		C42H88N14O36S3	1461.43
Prestw-160	02H11	Gentamicine sulfate		C60H125N15O25S	1488.81
Prestw-161	03A02	Isoniazid		C6H7N3O	137.142
Prestw-162	03A03	Pentylenetetrazole		C6H10N4	138.173
Prestw-163	03A04	Chlorzoxazone		C7H4ClNO2	169.568
Prestw-164	03A05	Ornidazole		C7H10ClN3O3	219.629
Prestw-165	03A06	Ethosuximide		C7H11NO2	141.171
Prestw-166	03A07	Mafenide hydrochloride		C7H11ClN2O2S	222.695
Prestw-167	03A08	Riluzole hydrochloride		C8H6ClF3N2OS	270.662
Prestw-168	03A09	Nitrofurantoin		C8H6N4O5	238.161
Prestw-169	03A10	Hydralazine hydrochloride		C8H9ClN4	196.641
Prestw-170	03A11	Phenelzine sulfate		C8H14N2O4S	234.276
Prestw-171	03B02	Tranexamic acid		C8H15NO2	157.214
Prestw-172	03B03	Etofylline		C9H12N4O3	224.221
Prestw-173	03B04	Tranylcypromine hydrochloride		C9H12ClN	169.656
Prestw-174	03B05	Alverine citrate salt		C26H35NO7	473.571
Prestw-175	03B06	Aceclofenac		C16H13Cl2NO4	354.192
Prestw-176	03B07	Iproniazide phosphate		C9H16N3O5P	277.219
Prestw-177	03B08	Sulfamethoxazole		C10H11N3O3S	253.281
Prestw-178	03B09	Mephenesin		C10H14O3	182.221
Prestw-179	03B10	Phenformin hydrochloride		C10H16ClN5	241.726
Prestw-180	03B11	Flutamide		C11H11F3N2O3	276.217
Prestw-181	03C02	Ampyrone		C11H13N3O	203.246
Prestw-182	03C03	Levamisole hydrochloride		C11H13ClN2S	240.757
Prestw-183	03C04	Pargyline hydrochloride		C11H14ClN	195.694
Prestw-184	03C05	Methocarbamol		C11H15NO5	241.246
Prestw-185	03C06	Aztreonam		C13H17N5O8S2	435.437
Prestw-186	03C07	Cloxacillin sodium salt		C19H17ClN3NaO5S	457.871
Prestw-187	03C08	Nalidixic acid sodium salt hydrate		C12H13N2NaO4	272.238
Prestw-188	03C09	Pentolinium bitartrate		C23H42N2O12	538.597
Prestw-189	03C10	Aminopurine, 6-benzyl		C12H11N5	225.255
Prestw-190	03C11	Tolbutamide		C12H18N2O3S	270.353
Prestw-191	03D02	Midodrine hydrochloride		C12H19ClN2O4	290.749
Prestw-192	03D03	Thalidomide		C13H10N2O4	258.236
Prestw-193	03D04	Oxolinic acid		C13H11NO5	261.236
Prestw-194	03D05	Nimesulide		C13H12N2O5S	308.315
Prestw-195	03D06	Hydrastinine hydrochloride		C11H12ClNO2	225.677
Prestw-196	03D07	Pentoxifylline		C13H18N4O3	278.313
Prestw-197	03D08	Metaraminol bitartrate		C17H25NO14	467.387
Prestw-198	03D09	Salbutamol		C13H21NO3	239.317
Prestw-199	03D10	Prilocaine hydrochloride		C13H21ClN2O	256.778
Prestw-200	03D11	Camptothecine (S,+)		C20H16N2O4	348.362
Prestw-201	03E02	Ranitidine hydrochloride		C13H23ClN4O3S	350.87
Prestw-202	03E03	Tiratricol, 3,3',5-triiodothyroacetic acid		C14H9I3O4	621.939
Prestw-203	03E04	Flufenamic acid		C14H10F3NO2	281.236
Prestw-204	03E05	Flumequine		C14H12FNO3	261.255
Prestw-205	03E06	Tolfenamic acid		C14H12ClNO2	261.71
Prestw-206	03E07	Meclofenamic acid sodium salt monohydrate		C14H12Cl2NNaO3	336.152
Prestw-207	03E08	Kawain		C14H14O3	230.266
Prestw-208	03E09	Trimethoprim		C14H18N4O3	290.325
Prestw-209	03E10	Metoclopramide monohydrochloride		C14H23Cl2N3O2	336.264
Prestw-210	03E11	Fenbendazole		C15H13N3O2S	299.354
Prestw-211	03F02	Piroxicam		C15H13N3O4S	331.353
Prestw-212	03F03	Pyrantel tartrate		C15H20N2O6S	356.4
Prestw-213	03F04	Fenspiride hydrochloride		C15H21ClN2O2	296.8
Prestw-214	03F05	Gemfibrozil		C15H22O3	250.341
Prestw-215	03F06	Mefexamide hydrochloride		C15H25ClN2O3	316.831
Prestw-216	03F07	Tiapride hydrochloride		C15H25ClN2O4S	364.894
Prestw-217	03F08	Mebendazole		C16H13N3O3	295.3
Prestw-218	03F09	Fenbufen		C16H14O3	254.288
Prestw-219	03F10	Ketoprofen		C16H14O3	254.288
Prestw-220	03F11	Indapamide		C16H16ClN3O3S	365.841
Prestw-221	03G02	Norfloxacin		C16H18FN3O3	319.339
Prestw-222	03G03	Antimycin A		C28H40N2O9	548.639
Prestw-223	03G04	Xylometazoline hydrochloride		C16H25ClN2	280.844
Prestw-224	03G05	Oxymetazoline hydrochloride		C16H25ClN2O	296.843
Prestw-225	03G06	Nifenazone		C17H16N4O2	308.343
Prestw-226	03G07	Griseofulvin		C17H17ClO6	352.774
Prestw-227	03G08	Clemizole hydrochloride		C19H21Cl2N3	362.305
Prestw-228	03G09	Tropicamide		C17H20N2O2	284.361
Prestw-229	03G10	Nefopam hydrochloride		C17H20ClNO	289.808
Prestw-230	03G11	Phentolamine hydrochloride		C17H20ClN3O	317.821
Prestw-231	03H02	Etodolac		C17H21NO3	287.362
Prestw-232	03H03	Scopolamin-N-oxide hydrobromide		C17H22BrNO5	400.273
Prestw-233	03H04	Hyoscyamine (L)		C17H23NO3	289.378
Prestw-234	03H05	Chlorphensin carbamate		C10H12ClNO4	245.664
Prestw-235	03H06	Metampicillin sodium salt		C17H18N3NaO4S	383.405
Prestw-236	03H07	Dilazep dihydrochloride		C31H46Cl2N2O10	677.626
Prestw-237	03H08	Ofloxacin		C18H20FN3O4	361.376
Prestw-238	03H09	Lomefloxacin hydrochloride		C17H20ClF2N3O3	387.817
Prestw-239	03H10	Orphenadrine hydrochloride		C18H24ClNO	305.851
Prestw-240	03H11	Proglumide		C18H26N2O4	334.419
Prestw-241	04A02	Mexiletine hydrochloride		C11H18ClNO	215.725
Prestw-242	04A03	Flavoxate hydrochloride		C24H26ClNO4	427.932
Prestw-243	04A04	Bufexamac		C12H17NO3	223.274
Prestw-244	04A05	Glutethimide, para-amino		C13H16N2O2	232.285
Prestw-245	04A06	Dropropizine (R,S)		C13H20N2O2	236.317
Prestw-246	04A07	Pinacidil		C13H19N5	245.33
Prestw-247	04A08	Albendazole		C12H15N3O2S	265.336
Prestw-248	04A09	Clonidine hydrochloride		C9H10Cl3N3	266.559
Prestw-249	04A10	Bupropion hydrochloride		C13H19Cl2NO	276.208
Prestw-250	04A11	Alprenolol hydrochloride		C15H24ClNO2	285.817
Prestw-251	04B02	Chlorothiazide		C7H6ClN3O4S2	295.725
Prestw-252	04B03	Diphenidol hydrochloride		C21H28ClNO	345.916
Prestw-253	04B04	Norethindrone		C20H26O2	298.429
Prestw-254	04B05	Nortriptyline hydrochloride		C19H22ClN	299.847
Prestw-255	04B06	Niflumic acid		C13H9F3N2O2	282.224
Prestw-256	04B07	Isotretinoin		C20H28O2	300.445
Prestw-257	04B08	Retinoic acid		C20H28O2	300.445
Prestw-258	04B09	Antazoline hydrochloride		C17H20ClN3	301.822
Prestw-259	04B10	Ethacrynic acid		C13H12Cl2O4	303.144
Prestw-260	04B11	Praziquantel		C19H24N2O2	312.415
Prestw-261	04C02	Ethisterone		C21H28O2	312.456
Prestw-262	04C03	Triprolidine hydrochloride		C19H23ClN2	314.862
Prestw-263	04C04	Doxepin hydrochloride		C19H22ClNO	315.846
Prestw-264	04C05	Dyclonine hydrochloride		C18H28ClNO2	325.882
Prestw-265	04C06	Dimenhydrinate		C24H28ClN5O3	469.975
Prestw-266	04C07	Disopyramide		C21H29N3O	339.485
Prestw-267	04C08	Clotrimazole		C22H17ClN2	344.847
Prestw-268	04C09	Vinpocetine		C22H26N2O2	350.465
Prestw-269	04C10	Clomipramine hydrochloride		C19H24Cl2N2	351.323
Prestw-270	04C11	Fendiline hydrochloride		C23H26ClN	351.923
Prestw-271	04D02	Vincamine		C21H26N2O3	354.453
Prestw-272	04D03	Indomethacin		C19H16ClNO4	357.797
Prestw-273	04D04	Cortisone		C21H28O5	360.454
Prestw-274	04D05	Prednisolone		C21H28O5	360.454
Prestw-275	04D06	Fenofibrate		C20H21ClO4	360.841
Prestw-276	04D07	Bumetanide		C17H20N2O5S	364.423
Prestw-277	04D08	Labetalol hydrochloride		C19H25ClN2O3	364.876
Prestw-278	04D09	Cinnarizine		C26H28N2	368.526
Prestw-279	04D10	Methylprednisolone, 6-alpha		C22H30O5	374.481
Prestw-280	04D11	Quinidine hydrochloride monohydrate		C20H27ClN2O3	378.903
Prestw-281	04E02	Fludrocortisone acetate		C23H29FO6	420.482
Prestw-282	04E03	Fenoterol hydrobromide		C17H22BrNO4	384.273
Prestw-283	04E04	Homochlorcyclizine dihydrochloride		C19H25Cl3N2	387.784
Prestw-284	04E05	Diethylcarbamazine citrate		C16H29N3O8	391.425
Prestw-285	04E06	Chenodiol		C24H40O4	392.584
Prestw-286	04E07	Perhexiline maleate		C23H39NO4	393.572
Prestw-287	04E08	Oxybutynin chloride		C22H32ClNO3	393.958
Prestw-288	04E09	Spiperone		C23H26FN3O2	395.481
Prestw-289	04E10	Pyrilamine maleate		C21H27N3O5	401.466
Prestw-290	04E11	Sulfinpyrazone		C23H20N2O3S	404.491
Prestw-291	04F02	Dantrolene sodium salt		C14H9N4NaO5	336.241
Prestw-292	04F03	Trazodone hydrochloride		C19H23Cl2N5O	408.334
Prestw-293	04F04	Glafenine hydrochloride		C19H18Cl2N2O4	409.272
Prestw-294	04F05	Pimethixene maleate		C23H23NO4S	409.508
Prestw-295	04F06	Pergolide mesylate		C20H30N2O3S2	410.602
Prestw-296	04F07	Acemetacin		C21H18ClNO6	415.834
Prestw-297	04F08	Benzydamine hydrochloride		C19H24ClN3O	345.876
Prestw-298	04F09	Fipexide hydrochloride		C20H22Cl2N2O4	425.315
Prestw-299	04F10	Mifepristone		C29H35NO2	429.608
Prestw-300	04F11	Diperodon hydrochloride		C22H28ClN3O4	433.939
Prestw-301	04G02	Lisinopril		C21H35N3O7	441.529
Prestw-302	04G03	Lincomycin hydrochloride		C18H35ClN2O6S	443.006
Prestw-303	04G04	Telenzepine dihydrochloride		C19H24Cl2N4O2S	443.399
Prestw-304	04G05	Econazole nitrate		C18H16Cl3N3O4	444.705
Prestw-305	04G06	Bupivacaine hydrochloride		C18H29ClN2O	324.898
Prestw-306	04G07	Clemastine fumarate		C25H30ClNO5	459.975
Prestw-307	04G08	Oxytetracycline dihydrate		C22H28N2O11	496.475
Prestw-308	04G09	Pimozide		C28H29F2N3O	461.56
Prestw-309	04G10	Amodiaquin dihydrochloride dihydrate		C20H28Cl3N3O3	464.823
Prestw-310	04G11	Mebeverine hydrochloride		C25H36ClNO5	466.022
Prestw-311	04H02	Ifenprodil tartrate		C25H33NO8	475.544
Prestw-312	04H03	Flunarizine dihydrochloride		C26H28Cl2F2N2	477.429
Prestw-313	04H04	Trifluoperazine dihydrochloride		C21H26Cl2F3N3S	480.427
Prestw-314	04H05	Enalapril maleate		C24H32N2O9	492.531
Prestw-315	04H06	Minocycline hydrochloride		C23H28ClN3O7	493.949
Prestw-316	04H07	Glibenclamide		C23H28ClN3O5S	494.014
Prestw-317	04H08	Guanethidine sulfate		C20H46N8O4S	494.705
Prestw-318	04H09	Quinacrine dihydrochloride dihydrate		C23H36Cl3N3O3	508.921
Prestw-319	04H10	Clofilium tosylate		C28H44ClNO3S	510.185
Prestw-320	04H11	Fluphenazine dihydrochloride		C22H28Cl2F3N3OS	510.453
Prestw-321	05A02	Streptomycin sulfate		C42H84N14O36S3	1457.4
Prestw-322	05A03	Alfuzosin hydrochloride		C19H28ClN5O4	425.919
Prestw-323	05A04	Chlorpropamide		C10H13ClN2O3S	276.744
Prestw-324	05A05	Phenylpropanolamine hydrochloride		C9H14ClNO	187.671
Prestw-325	05A06	Ascorbic acid		C6H8O6	176.127
Prestw-326	05A07	Methyldopa (L,-)		C10H13NO4	211.219
Prestw-327	05A08	Cefoperazone dihydrate		C25H31N9O10S2	681.708
Prestw-328	05A09	Zoxazolamine		C7H5ClN2O	168.584
Prestw-329	05A10	Tacrine hydrochloride hydrate		C13H15ClN2	234.731
Prestw-330	05A11	Bisoprolol fumarate		C40H66N2O12	766.978
Prestw-331	05B02	Tremorine dihydrochloride		C12H22Cl2N2	265.229
Prestw-332	05B03	Practolol		C14H22N2O3	266.343
Prestw-333	05B04	Zidovudine, AZT		C10H13N5O4	267.246
Prestw-334	05B05	Sulfisoxazole		C11H13N3O3S	267.309
Prestw-335	05B06	Zaprinast		C13H13N5O2	271.281
Prestw-336	05B07	Chlormezanone		C11H12ClNO3S	273.74
Prestw-337	05B08	Procainamide hydrochloride		C13H22ClN3O	271.793
Prestw-338	05B09	N6-methyladenosine		C11H15N5O4	281.273
Prestw-339	05B10	Guanfacine hydrochloride		C9H10Cl3N3O	282.559
Prest-344	05B11	Domperidone		C22H24ClN5O2	425.922
Prestw-341	05C02	Furosemide		C12H11ClN2O5S	330.749
Prestw-342	05C03	Methapyrilene hydrochloride		C14H20ClN3S	297.853
Prestw-343	05C04	Desipramine hydrochloride		C18H23ClN2	302.85
Prestw-344	05C05	Clorgyline hydrochloride		C13H16Cl3NO	308.638
Prestw-345	05C06	Clenbuterol hydrochloride		C12H19Cl3N2O	313.657
Prestw-346	05C07	Maprotiline hydrochloride		C20H24ClN	313.874
Prestw-347	05C08	Thioguanosine		C10H13N5O4S	299.31
Prestw-348	05C09	Chlorprothixene hydrochloride		C18H19Cl2NS	352.329
Prestw-349	05C10	Ritodrine hydrochloride		C17H22ClNO3	323.823
Prestw-350	05C11	Clozapine		C18H19ClN4	326.832
Prestw-351	05D02	Chlorthalidone		C14H11ClN2O4S	338.772
Prestw-352	05D03	Dobutamine hydrochloride		C18H24ClNO3	337.85
Prestw-353	05D04	Enoxacin		C15H17FN4O3	320.326
Prestw-354	05D05	Clopamide		C14H20ClN3O3S	345.851
Prestw-355	05D06	Hycanthone		C20H24N2O2S	356.49
Prestw-356	05D07	Adenosine 5'-monophosphate monohydrate		C10H16N5O8P	365.242
Prestw-357	05D08	Amoxicillin		C16H19N3O5S	365.411
Prestw-358	05D09	Cephalexin monohydrate		C16H19N3O5S	365.411
Prestw-359	05D10	Dextromethorphan hydrobromide monohydrate		C18H28BrNO2	370.333
Prestw-360	05D11	Droperidol		C22H22FN3O2	379.438
Prestw-361	05E02	Bambuterol hydrochloride		C18H30ClN3O5	403.91
Prestw-362	05E03	Betamethasone		C22H29FO5	392.472
Prestw-363	05E04	Colchicine		C22H25NO6	399.448
Prestw-364	05E05	Metergoline		C25H29N3O2	403.529
Prestw-365	05E06	Brinzolamide		C12H21N3O5S3	383.51
Prestw-366	05E07	Ambroxol hydrochloride		C13H19Br2ClN2O	414.57
Prestw-367	05E08	Benfluorex hydrochloride		C19H21ClF3NO2	387.833
Prestw-368	05E09	Bepridil hydrochloride		C24H35ClN2O	403.012
Prestw-369	05E10	Buspirone hydrochloride		C21H32ClN5O2	421.974
Prestw-370	05E11	Benzbromarone		C17H12Br2O3	424.091
Prestw-371	05F02	Ketotifen fumarate		C23H23NO5S	425.507
Prestw-372	05F03	Debrisoquin sulfate		C20H28N6O4S	448.548
Prestw-373	05F04	Amethopterin (R,S)		C20H22N8O5	454.449
Prestw-374	05F05	Methylergometrine maleate		C24H29N3O6	455.515
Prestw-375	05F06	Methiothepin maleate		C24H28N2O4S2	472.63
Prestw-376	05F07	Clofazimine		C27H22Cl2N4	473.409
Prestw-377	05F08	Nafronyl oxalate		C26H35NO7	473.571
Prestw-378	05F09	Bezafibrate		C19H20ClNO4	361.829
Prestw-379	05F10	Mimosine		C8H10N2O4	198.18
Prestw-380	05F11	Clebopride maleate		C24H28ClN3O6	489.96
Prestw-381	05G02	Lidoflazine		C30H35F2N3O	491.63
Prestw-382	05G03	Betaxolol hydrochloride		C18H30ClNO3	343.898
Prestw-383	05G04	Nicardipine hydrochloride		C26H30ClN3O6	515.999
Prestw-384	05G05	Probucol		C31H48O2S2	516.855
Prestw-385	05G06	Mitoxantrone dihydrochloride		C22H30Cl2N4O6	517.414
Prestw-386	05G07	GBR 12909 dihydrochloride		C28H34Cl2F2N2O	523.499
Prestw-387	05G08	Carbetapentane citrate		C26H39NO10	525.601
Prestw-388	05G09	Dequalinium dichloride		C30H40Cl2N4	527.586
Prestw-389	05G10	Ketoconazole		C26H28Cl2N4O4	531.443
Prestw-390	05G11	Fusidic acid sodium salt		C31H47NaO6	538.706
Prestw-391	05H02	Terbutaline hemisulfate		C24H40N2O10S	548.658
Prestw-392	05H03	Ketanserin tartrate hydrate		C26H30FN3O10	563.541
Prestw-393	05H04	Hemicholinium bromide		C24H34Br2N2O4	574.358
Prestw-394	05H05	Kanamycin A sulfate		C18H38N4O15S	582.585
Prestw-395	05H06	Amikacin hydrate		C22H47N5O15	621.644
Prestw-396	05H07	Etoposide		C29H32O13	588.571
Prestw-397	05H08	Clomiphene citrate (Z,E)		C32H36ClNO8	598.099
Prestw-398	05H09	Oxantel pamoate		C49H48N4O8	820.951
Prestw-399	05H10	Prochlorperazine dimaleate		C28H32ClN3O8S	606.1
Prestw-400	05H11	Hesperidin		C28H34O15	610.574
Prestw-401	06A02	Testosterone propionate		C22H32O3	344.499
Prestw-402	06A03	Arecoline hydrobromide		C8H14BrNO2	236.11
Prestw-403	06A04	Thyroxine (L)		C15H11I4NO4	776.877
Prestw-404	06A05	Tocopherol (R,S)		C29H50O2	430.721
Prestw-405	06A06	Pepstatin A		C34H63N5O9	685.909
Prestw-406	06A07	SR-95639A		C19H26Cl2N4O	397.351
Prestw-407	06A08	Adamantamine fumarate		C24H38N2O4	418.581
Prestw-408	06A09	Butoconazole nitrate		C19H18Cl3N3O3S	474.797
Prestw-409	06A10	Amiodarone hydrochloride		C25H30ClI2NO3	681.785
Prestw-410	06A11	Amphotericin B		C47H73NO17	924.102
Prestw-411	06B02	Androsterone		C19H30O2	290.45
Prestw-412	06B03	Anisomycin		C14H19NO4	265.312
Prestw-413	06B04	Carbarsone		C7H9AsN2O4	260.082
Prestw-414	06B05	Apigenin		C15H10O5	270.244
Prestw-415	06B06	Aspartic acid, N-acetyl (R,S)		C6H9NO5	175.142
Prestw-416	06B07	Bacampicillin hydrochloride		C21H28ClN3O7S	501.99
Prestw-417	06B08	Betulinic acid		C30H48O3	456.715
Prestw-418	06B09	Biotin		C10H16N2O3S	244.315
Prestw-419	06B10	Bisacodyl		C22H19NO4	361.401
Prestw-420	06B11	Calciferol		C28H44O	396.662
Prestw-421	06C02	Suloctidil		C20H35NOS	337.572
Prestw-422	06C03	Carcinine		C8H14N4O	182.227
Prestw-423	06C04	Carisoprodol		C12H24N2O4	260.336
Prestw-424	06C05	Cephalosporanic acid, 7-amino		C10H12N2O5S	272.282
Prestw-425	06C06	Chicago sky blue 6B		C34H24N6Na4O16S4	992.816
Prestw-426	06C07	Buflomedil hydrochloride		C17H26ClNO4	343.854
Prestw-427	06C08	Chlorogenic acid		C16H18O9	354.316
Prestw-428	06C09	Cephaeline dihydrochloride heptahydrate		C28H54Cl2N2O11	665.655
Prestw-429	06C10	Cholecalciferol		C27H44O	384.651
Prestw-430	06C11	Cisapride		C23H29ClFN3O4	465.957
Prestw-431	06D02	Coralyne chloride hydrate		C22H24ClNO5	417.893
Prestw-432	06D03	Corticosterone		C21H30O4	346.471
Prestw-433	06D04	Cyanocobalamin		C63H88CoN14O14P	1355.4
Prestw-434	06D05	Cefadroxil		C16H17N3O5S	363.395
Prestw-435	06D06	Cyclosporin A		C62H111N11O12	1202.64
Prestw-436	06D07	Digitoxigenin		C23H34O4	374.525
Prestw-437	06D08	Digoxin		C41H64O14	780.959
Prestw-438	06D09	Doxorubicin hydrochloride		C27H30ClNO11	579.993
Prestw-439	06D10	Carbimazole		C7H10N2O2S	186.234
Prestw-440	06D11	Epiandrosterone		C19H30O2	290.45
Prestw-441	06E02	Estradiol-17 beta		C18H24O2	272.391
Prestw-442	06E03	Fusaric acid		C10H13NO2	179.221
Prestw-443	06E04	Gabazine		C15H18BrN3O3	368.233
Prestw-444	06E05	Ginkgolide A		C20H24O9	408.409
Prestw-445	06E06	Cyclobenzaprine hydrochloride		C20H22ClN	311.858
Prestw-446	06E07	Carteolol hydrochloride		C16H25ClN2O3	328.842
Prestw-447	06E08	Hydrocortisone base		C21H30O5	362.47
Prestw-448	06E09	Hydroxytacrine maleate (R,S)		C17H18N2O5	330.343
Prestw-449	06E10	Pilocarpine nitrate		C11H17N3O5	271.275
Prestw-450	06E11	Dicloxacillin sodium salt		C19H18Cl2N3NaO6S	510.332
Prestw-451	06F02	Kynurenine, 3-hydroxy (R,S)		C10H12N2O4	224.218
Prestw-452	06F03	Lactobionic acid		C12H22O12	358.302
Prestw-453	06F04	Lumicolchicine gamma		C22H25NO6	399.448
Prestw-454	06F05	Lysergol		C16H18N2O	254.335
Prestw-455	06F06	Mebhydroline 1,5-naphtalenedisulfonate		C48H48N4O6S2	841.069
Prestw-456	06F07	Meclocycline sulfosalicylate		C29H27ClN2O14S	695.061
Prestw-457	06F08	Meclozine dihydrochloride		C25H29Cl3N2	463.882
Prestw-458	06F09	Melatonin		C13H16N2O2	232.285
Prestw-459	06F10	Menadione		C11H8O2	172.185
Prestw-460	06F11	Dinoprost trometamol		C24H45NO8	475.628
Prestw-461	06G02	Tropisetron HCl		C17H21ClN2O2	320.822
Prestw-462	06G03	Cefixime		C16H15N5O7S2	453.455
Prestw-463	06G04	Metrizamide		C18H22I3N3O8	789.105
Prestw-464	06G05	Muramic acid, N-acetyl		C11H19NO8	293.276
Prestw-465	06G06	Myricetin		C15H10O8	318.242
Prestw-466	06G07	Naringenine		C15H12O5	272.26
Prestw-467	06G08	Naringin hydrate		C27H34O15	598.563
Prestw-468	06G09	Neostigmine bromide		C12H19BrN2O2	303.201
Prestw-469	06G10	Niridazole		C6H6N4O3S	214.204
Prestw-470	06G11	Ceforanide		C20H21N7O6S2	519.562
Prestw-471	06H02	Strophantine octahydrate		C29H60O20	728.79
Prestw-472	06H03	Pantothenic acid calcium salt monohydrate		C18H34CaN2O11	494.558
Prestw-473	06H04	Cefotetan		C17H17N7O8S4	575.623
Prestw-474	06H05	Piperine		C17H19NO3	285.346
Prestw-475	06H06	Brompheniramine maleate		C20H23BrN2O4	435.321
Prestw-476	06H07	Primaquine diphosphate		C15H27N3O9P2	455.345
Prestw-477	06H08	Progesterone		C21H30O2	314.472
Prestw-478	06H09	Felodipine		C18H19Cl2NO4	384.262
Prestw-479	06H10	Methoxy-8-psoralen		C12H8O4	216.195
Prestw-480	06H11	Puromycin dihydrochloride		C22H31Cl2N7O5	544.442
Prestw-481	07A02	Serotonin hydrochloride		C10H13ClN2O	212.681
Prestw-482	07A03	Cefotiam hydrochloride		C18H24ClN9O4S3	562.095
Prestw-483	07A04	Azathymine, 6		C4H5N3O2	127.103
Prestw-484	07A05	Benperidol		C22H24FN3O2	381.454
Prestw-485	07A06	Cefaclor		C15H16ClN3O5S	385.829
Prestw-486	07A07	Colistin sulfate		C52H102N16O21S2	1351.62
Prestw-487	07A08	Daunorubicin hydrochloride		C27H30ClNO10	563.994
Prestw-488	07A09	Dosulepin hydrochloride		C19H22ClNS	331.911
Prestw-489	07A10	Ceftazidime pentahydrate		C22H32N6O12S2	636.661
Prestw-490	07A11	Iobenguane sulfate		C8H12IN3O4S	373.171
Prestw-491	07B02	Metixene hydrochloride		C20H26ClNOS	363.953
Prestw-492	07B03	Nitrofural		C6H6N4O4	198.139
Prestw-493	07B04	Omeprazole		C17H19N3O3S	345.423
Prestw-494	07B05	Propylthiouracil		C7H10N2OS	170.235
Prestw-495	07B06	Terconazole		C26H31Cl2N5O3	532.475
Prestw-496	07B07	Tiaprofenic acid		C14H12O3S	260.314
Prestw-497	07B08	Vancomycin hydrochloride		C66H76Cl3N9O24	1485.75
Prestw-498	07B09	Artemisinin		C15H22O5	282.34
Prestw-499	07B10	Propafenone hydrochloride		C21H28ClNO3	377.915
Prestw-500	07B11	Ethamivan		C12H17NO3	223.274
Prestw-501	07C02	Vigabatrin		C6H11NO2	129.16
Prestw-502	07C03	Biperiden hydrochloride		C21H30ClNO	347.932
Prestw-503	07C04	Cetirizine dihydrochloride		C21H27Cl3N2O3	461.82
Prestw-504	07C05	Etifenin		C16H22N2O5	322.364
Prestw-505	07C06	Metaproterenol sulfate, orciprenaline sulfate		C22H36N2O10S	520.604
Prestw-506	07C07	Sisomicin sulfate		C19H39N5O11S	545.614
Prestw-507	07C08	Quercetine dihydrate		C15H14O9	338.273
Prestw-508	07C09	Resveratrol		C14H12O3	228.25
Prestw-509	07C10	Bromperidol		C21H23BrFNO2	420.325
Prestw-510	07C11	Cyclizine hydrochloride		C18H23ClN2	302.85
Prestw-511	07D02	Fluoxetine hydrochloride		C17H19ClF3NO	345.795
Prestw-512	07D03	Iohexol		C19H26I3N3O9	821.147
Prestw-513	07D04	Norcyclobenzaprine		C19H19N	261.37
Prestw-514	07D05	Pyrazinamide		C5H5N3O	123.115
Prestw-515	07D06	Trimethadione		C6H9NO3	143.144
Prestw-516	07D07	Lovastatin		C24H36O5	404.552
Prestw-517	07D08	Nystatine		C47H75NO17	926.118
Prestw-518	07D09	Budesonide		C25H34O6	430.546
Prestw-519	07D10	Imipenem		C12H17N3O4S	299.351
Prestw-520	07D11	Sulfasalazine		C18H14N4O5S	398.4
Prestw-521	07E02	Glycocholic acid		C26H43NO6	465.636
Prestw-522	07E03	Thiostrepton		C72H85N19O18S5	1664.92
Prestw-523	07E04	Methionine sulfoximine (L)		C5H12N2O3S	180.227
Prestw-524	07E05	Tiabendazole		C10H7N3S	201.251
Prestw-525	07E06	Rifampicin		C43H58N4O12	822.961
Prestw-526	07E07	Ethionamide		C8H10N2S	166.246
Prestw-527	07E08	Tenoxicam		C13H11N3O4S2	337.378
Prestw-528	07E09	Triflusal		C10H7F3O4	248.16
Prestw-529	07E10	Mesoridazine besylate		C27H32N2O4S3	544.759
Prestw-530	07E11	Trolox		C14H18O4	250.297
Prestw-531	07F02	Pirenperone		C23H24FN3O2	393.465
Prestw-532	07F03	Isoquinoline, 6,7-dimethoxy-1-methyl-1,2,3,4-tetrahydro, hydrochloride		C12H18ClNO2	243.736
Prestw-533	07F04	Phenacetin		C10H13NO2	179.221
Prestw-534	07F05	Atovaquone		C22H19ClO3	366.848
Prestw-535	07F06	Methoxamine hydrochloride		C11H18ClNO3	247.724
Prestw-953	07F07	(S)-(-)-Atenolol		C14H22N2O3	266.343
Prestw-537	07F08	Piracetam		C6H10N2O2	142.159
Prestw-538	07F09	Phenindione		C15H10O2	222.246
Prestw-539	07F10	Thiocolchicoside		C27H33NO10S	563.629
Prestw-540	07F11	Clorsulon		C8H8Cl3N3O4S2	380.658
Prestw-541	07G02	Ciclopirox ethanolamine		C14H24N2O3	268.359
Prestw-542	07G03	Probenecid		C13H19NO4S	285.365
Prestw-543	07G04	Betahistine mesylate		C10H20N2O6S2	328.409
Prestw-544	07G05	Tobramycin		C18H37N5O9	467.524
Prestw-545	07G06	Tetramisole hydrochloride		C11H13ClN2S	240.757
Prestw-546	07G07	Pregnenolone		C21H32O2	316.488
Prestw-547	07G08	Molsidomine		C9H14N4O4	242.236
Prestw-548	07G09	Chloroquine diphosphate		C18H32ClN3O8P2	515.872
Prestw-549	07G10	Trimetazidine dihydrochloride		C14H24Cl2N2O3	339.265
Prestw-550	07G11	Parthenolide		C15H20O3	248.325
Prestw-551	07H02	Hexetidine		C21H45N3	339.613
Prestw-552	07H03	Selegiline hydrochloride		C13H18ClN	223.748
Prestw-553	07H04	Pentamidine isethionate		C23H36N4O10S2	592.692
Prestw-554	07H05	Tolazamide		C14H21N3O3S	311.406
Prestw-555	07H06	Nifuroxazide		C12H9N3O5	275.223
Prestw-556	07H07	Mycophenolic acid		C17H20O6	320.345
Prestw-557	07H08	Dirithromycin		C42H78N2O14	835.095
Prestw-558	07H09	Gliclazide		C15H21N3O3S	323.417
Prestw-559	07H10	DO 897/99		C26H33Cl2N3O2	490.478
Prestw-560	07H11	Prenylamine lactate		C28H35NO2	417.597
Prestw-561	08A02	Tubocurarine chloride pentahydrate (+)		C37H52Cl2N2O11	771.74
Prestw-562	08A03	Dihydroergocristine mesylate		C36H45N5O8S	707.853
Prestw-563	08A04	Noscapine		C22H23NO7	413.431
Prestw-564	08A05	Syrosingopine		C35H42N2O11	666.732
Prestw-565	08A06	Atropine sulfate monohydrate		C34H50N2O11S	694.848
Prestw-566	08A07	Eserine sulfate, physostigmine sulfate		C30H44N6O8S	648.785
Prestw-567	08A08	Aconitine		C34H47NO11	645.754
Prestw-568	08A09	Rescinnamin		C35H42N2O9	634.733
Prestw-569	08A10	Dihydroergotoxine mesylate		C29H38N5O8SR	616.719
Prestw-570	08A11	Emetine dihydrochloride		C29H42Cl2N2O4	553.575
Prestw-571	08B02	Tetracaïne hydrochloride		C15H25ClN2O2	300.832
Prestw-572	08B03	Mometasone furoate		C27H30Cl2O6	521.443
Prestw-573	08B04	Tomatidine		C27H45NO2	415.665
Prestw-574	08B05	Dacarbazine		C6H10N6O	182.186
Prestw-575	08B06	Ipratropium bromide		C20H30BrNO3	412.371
Prestw-576	08B07	Acetopromazine maleate salt		C23H26N2O5S	442.538
Prestw-577	08B08	Rauwolscine hydrochloride		C21H27ClN2O3	390.914
Prestw-578	08B09	Corynanthine hydrochloride		C21H27ClN2O3	390.914
Prestw-579	08B10	Palmatine chloride		C21H22ClNO4	387.867
Prestw-580	08B11	Trimethylcolchicinic acid		C19H21NO5	343.383
Prestw-581	08C02	Hydrastine hydrochloride		C21H22ClNO6	419.866
Prestw-582	08C03	Lobelanidine hydrochloride		C22H30ClNO2	375.943
Prestw-583	08C04	Papaverine hydrochloride		C20H22ClNO4	375.856
Prestw-584	08C05	Yohimbine hydrochloride		C21H27ClN2O3	390.914
Prestw-585	08C06	Lobeline alpha (-) hydrochoride		C22H28ClNO2	373.927
Prestw-586	08C07	Berberine chloride		C20H18ClNO4	371.824
Prestw-587	08C08	Chelidonine (+)		C20H21NO6	371.393
Prestw-588	08C09	Galanthamine hydrobromide		C17H22BrNO3	368.274
Prestw-589	08C10	Bicuculline (+)		C20H17NO6	367.362
Prestw-590	08C11	Yohimbinic acid monohydrate		C20H26N2O4	358.441
Prestw-591	08D02	Laudanosine (R,S)		C21H27NO4	357.454
Prestw-592	08D03	Ajmalicine hydrochloride		C21H25ClN2O3	388.898
Prestw-593	08D04	Trigonelline		C7H7NO2	137.139
Prestw-594	08D05	Diclofenac sodium		C14H10Cl2NNaO2	318.137
Prestw-595	08D06	Calycanthine		C22H26N4	346.479
Prestw-596	08D07	Convolamine hydrochloride		C17H24ClNO4	341.838
Prestw-597	08D08	Isocorydine (+)		C20H23NO4	341.411
Prestw-598	08D09	Xylazine		C12H16N2S	220.339
Prestw-599	08D10	Seneciphylline		C18H23NO5	333.388
Prestw-600	08D11	Boldine		C19H21NO4	327.384
Prestw-601	08E02	Scoulerine		C19H21NO4	327.384
Prestw-602	08E03	Ajmaline		C20H26N2O2	326.442
Prestw-603	08E04	Monocrotaline		C16H23NO6	325.365
Prestw-604	08E05	Piperlongumine		C17H19NO5	317.345
Prestw-605	08E06	Hydrocotarnine hydrobromide		C12H16BrNO3	302.17
Prestw-606	08E07	(-)-Cinchonidine		C19H22N2O	294.4
Prestw-607	08E08	Eburnamonine (-)		C19H22N2O	294.4
Prestw-608	08E09	Cinchonine		C19H22N2O	294.4
Prestw-609	08E10	Canavanine sulfate monohydrate (L,+)		C5H16N4O8S	292.269
Prestw-610	08E11	Harmaline hydrochloride dihydrate		C13H19ClN2O3	286.761
Prestw-611	08F02	Harmalol hydrochloride dihydrate		C12H17ClN2O3	272.734
Prestw-612	08F03	Harmol hydrochloride monohydrate		C12H13ClN2O2	252.703
Prestw-613	08F04	Harmine hydrochloride		C13H13ClN2O	248.714
Prestw-614	08F05	Ellipticine		C17H14N2	246.315
Prestw-615	08F06	Chrysene-1,4-quinone		C18H10O2	258.279
Prestw-616	08F07	Demecarium bromide		C32H52Br2N4O4	716.604
Prestw-617	08F08	Quipazine dimaleate salt		C21H23N3O8	445.433
Prestw-618	08F09	Sparteine (-)		C15H26N2	234.388
Prestw-619	08F10	Diflorasone Diacetate		C26H32F2O7	494.538
Prestw-620	08F11	Harmane hydrochloride		C12H11ClN2	218.688
Prestw-621	08G02	Methoxy-6-harmalan		C13H14N2O	214.269
Prestw-622	08G03	Stachydrine hydrochloride		C7H14ClNO2	179.648
Prestw-623	08G04	Pyridoxine hydrochloride		C8H12ClNO3	205.643
Prestw-624	08G05	Cytisine (-)		C11H14N2O	190.247
Prestw-625	08G06	Pseudopelletierine hydrochloride		C9H16ClNO	189.687
Prestw-626	08G07	Racecadotril		C21H23NO4S	385.486
Prestw-627	08G08	Folic acid		C19H19N7O6	441.407
Prestw-628	08G09	Salsolinol hydrobromide		C10H14BrNO2	260.133
Prestw-629	08G10	Gramine		C11H14N2	174.248
Prestw-630	08G11	Dimethisoquin hydrochloride		C17H25ClN2O	308.855
Prestw-631	08H02	Thiamine hydrochloride		C12H18Cl2N4OS	337.273
Prestw-632	08H03	Dipivefrin hydrochloride		C19H30ClNO5	387.908
Prestw-633	08H04	Thiorphan		C12H15NO3S	253.322
Prestw-634	08H05	Riboflavine		C17H20N4O6	376.372
Prestw-635	08H06	Hydroquinine hydrobromide hydrate		C20H29BrN2O3	425.37
Prestw-636	08H07	Epivincamine		C21H26N2O3	354.453
Prestw-637	08H08	Retrorsine		C18H25NO6	351.403
Prestw-638	08H09	Conessine		C24H40N2	356.6
Prestw-639	08H10	Protoveratrine A		C41H63NO14	793.958
Prestw-640	08H11	Solanine alpha		C45H73NO15	868.081
Prestw-641	09A02	Sulmazole		C14H13N3O2S	287.343
Prestw-642	09A03	Epicatechin-(-)		C15H14O6	290.275
Prestw-643	09A04	Flunisolide		C24H31FO6	434.509
Prestw-644	09A05	N-Acetyl-DL-homocysteine Thiolactone		C6H9NO2S	159.208
Prestw-645	09A06	Flurandrenolide		C24H33FO6	436.525
Prestw-646	09A07	Helveticoside		C29H42O9	534.653
Prestw-647	09A08	Myosmine		C9H10N2	146.193
Prestw-648	09A09	Betonicine		C7H13NO3	159.187
Prestw-649	09A10	Etanidazole		C7H10N4O4	214.182
Prestw-650	09A11	Butirosin disulfate salt		C21H45N5O20S2	751.742
Prestw-651	09B02	Glimepiride		C24H34N4O5S	490.626
Prestw-652	09B03	Picrotoxinin		C15H16O6	292.291
Prestw-653	09B04	Mepenzolate bromide		C21H26BrNO3	420.35
Prestw-654	09B05	Benfotiamine		C19H23N4O6PS	466.456
Prestw-655	09B06	Halcinonide		C24H32ClFO5	454.971
Prestw-656	09B07	Lanatoside C		C51H80O20	1013.19
Prestw-657	09B08	Benzamil hydrochloride		C13H15Cl2N7O	356.217
Prestw-658	09B09	Suxibuzone		C24H26N2O6	438.485
Prestw-659	09B10	6-Furfurylaminopurine		C10H9N5O	215.216
Prestw-660	09B11	Avermectin B1		C46H67O14R	844.038
Prestw-661	09C02	Vitexin		C21H20O10	432.388
Prestw-662	09C03	Gelsemine		C20H22N2O2	322.411
Prestw-663	09C04	Solasodine		C27H43NO2	413.649
Prestw-664	09C05	Delcorine		C26H41NO7	479.619
Prestw-665	09C06	Evoxine		C18H21NO6	347.371
Prestw-666	09C07	(cis-) Nanophine		C7H16ClN	149.665
Prestw-667	09C08	Foliosidine		C16H21NO5	307.349
Prestw-668	09C09	Skimmianine		C14H13NO4	259.264
Prestw-669	09C10	Anabasine		C10H14N2	162.236
Prestw-670	09C11	Tetrandrine		C38H42N2O6	622.768
Prestw-671	09D02	Dydrogesterone		C21H28O2	312.456
Prestw-672	09D03	(d,l)-Tetrahydroberberine		C20H21NO4	339.395
Prestw-673	09D04	Deltaline		C27H41NO8	507.63
Prestw-674	09D05	Graveoline		C17H13NO3	279.298
Prestw-675	09D06	Hippeastrine hydrobromide		C17H17NO5	315.329
Prestw-676	09D07	Beta-Escin		C60H95O27R	1248.41
Prestw-677	09D08	Gossypol		C30H30O8	518.569
Prestw-678	09D09	Ricinine		C8H8N2O2	164.165
Prestw-679	09D10	Delsoline		C25H41NO7	467.608
Prestw-680	09D11	Fluorocurarine chloride		C20H23ClN2O	342.872
Prestw-681	09E02	Austricine hydrate		C15H20O5	280.324
Prestw-682	09E03	beta- Belladonnine dichloroethylate		C38H52Cl2N2O4	671.755
Prestw-683	09E04	Pempidine tartrate		C14H27NO6	305.374
Prestw-684	09E05	Heliotrine		C16H27NO5	313.397
Prestw-685	09E06	Nitrarine dihydrochloride		C20H27Cl2N3	380.364
Prestw-686	09E07	Lycorine hydrochloride		C16H18ClNO4	323.779
Prestw-687	09E08	Karakoline		C22H35NO4	377.529
Prestw-688	09E09	Estropipate		C22H32N2O5S	436.575
Prestw-689	09E10	Ungerine nitrate		C18H20N2O8	392.369
Prestw-690	09E11	Napelline		C22H33NO3	359.513
Prestw-691	09F02	Fillalbin		C16H21NO4	291.35
Prestw-692	09F03	Citalopram Hydrobromide		C20H22BrFN2O	405.314
Prestw-693	09F04	Promazine hydrochloride		C17H21ClN2S	320.887
Prestw-694	09F05	Sulfamerazine		C11H12N4O2S	264.308
Prestw-695	09F06	Acacetin		C16H12O5	284.271
Prestw-696	09F07	Ethotoin		C11H12N2O2	204.23
Prestw-697	09F08	3-alpha-Hydroxy-5-beta-androstan-17-one		C19H30O2	290.45
Prestw-698	09F09	Tetrahydrozoline hydrochloride		C13H17ClN2	236.747
Prestw-699	09F10	Hexestrol		C18H22O2	270.375
Prestw-700	09F11	Cefmetazole sodium salt		C15H16N7NaO5S3	493.52
Prestw-701	09G02	Trihexyphenidyl-D,L Hydrochloride		C20H32ClNO	337.937
Prestw-702	09G03	Succinylsulfathiazole		C13H13N3O5S2	355.394
Prestw-703	09G04	Famprofazone		C24H31N3O	377.534
Prestw-704	09G05	Bromopride		C14H22BrN3O2	344.254
Prestw-705	09G06	Methyl benzethonium chloride		C28H44ClNO2	462.121
Prestw-706	09G07	(1-[(4-Chlorophenyl)phenyl-methyl]-4-methylpiperazine)		C18H22Cl2N2	337.295
Prestw-707	09G08	Diphenylpyraline hydrochloride		C19H24ClNO	317.862
Prestw-708	09G09	Benzethonium chloride		C27H42ClNO2	448.094
Prestw-709	09G10	Trioxsalen		C14H12O3	228.25
Prestw-710	09G11	Strophanthidin		C23H32O6	404.508
Prestw-711	09H02	Sulfabenzamide		C13H12N2O3S	276.316
Prestw-712	09H03	Benzocaine		C9H11NO2	165.194
Prestw-713	09H04	Dipyrone		C13H16N3NaO4S	333.344
Prestw-714	09H05	Isosorbide dinitrate		C6H8N2O8	236.139
Prestw-715	09H06	Sulfachloropyridazine		C10H9ClN4O2S	284.726
Prestw-716	09H07	Pramoxine hydrochloride		C17H28ClNO3	329.871
Prestw-717	09H08	Finasteride		C23H36N2O2	372.556
Prestw-718	09H09	Fluorometholone		C22H29FO4	376.472
Prestw-719	09H10	Cephalothin sodium salt		C16H15N2NaO6S2	418.426
Prestw-720	09H11	Cefuroxime sodium salt		C16H15N4NaO8S	446.374
Prestw-721	10A02	Althiazide		C11H14ClN3O4S3	383.897
Prestw-722	10A03	Isopyrin hydrochloride		C14H20ClN3O	281.788
Prestw-723	10A04	Phenethicillin potassium salt		C17H19KN2O5S	402.517
Prestw-724	10A05	Sulfamethoxypyridazine		C11H12N4O3S	280.307
Prestw-725	10A06	Deferoxamine mesylate		C26H52N6O11S	656.802
Prestw-726	10A07	Mephentermine hemisulfate		C22H36N2O4S	424.607
Prestw-727	10A08	Ergocryptine-alpha		C32H41N5O5	575.714
Prestw-728	10A09	Sulfadimethoxine		C12H14N4O4S	310.334
Prestw-729	10A10	Sulfanilamide		C6H8N2O2S	172.207
Prestw-730	10A11	Hecogenin		C27H42O4	430.633
Prestw-731	10B02	Sulfaquinoxaline sodium salt		C14H11N4NaO2S	322.323
Prestw-732	10B03	Streptozotocin		C8H15N3O7	265.225
Prestw-733	10B04	Metoprolol-(+,-) (+)-tartrate salt		C34H56N2O12	684.832
Prestw-734	10B05	Flumethasone		C22H28F2O5	410.462
Prestw-735	10B06	Flecainide acetate		C19H24F6N2O5	474.404
Prestw-736	10B07	Cefazolin sodium salt		C14H13N8NaO4S3	476.493
Prestw-737	10B08	Atractyloside potassium salt		C30H44K2O16S2	803.008
Prestw-738	10B09	Folinic acid calcium salt		C20H21CaN7O7	511.513
Prestw-739	10B10	Levonordefrin		C9H13NO3	183.209
Prestw-740	10B11	Ebselen		C13H9NOSe	274.183
Prestw-741	10C02	Nadide		C21H27N7O14P2	663.435
Prestw-742	10C03	Sulfamethizole		C9H10N4O2S2	270.334
Prestw-743	10C04	Medrysone		C22H32O3	344.499
Prestw-744	10C05	Flunixin meglumine		C21H28F3N3O7	491.468
Prestw-745	10C06	Spiramycin		C43H73N2O14R	842.066
Prestw-746	10C07	Glycopyrrolate		C19H28BrNO3	398.344
Prestw-747	10C08	Cefamandole sodium salt		C18H17N6NaO5S2	484.491
Prestw-748	10C09	Monensin sodium salt		C36H61NaO11	692.871
Prestw-749	10C10	Isoetharine mesylate salt		C14H25NO6S	335.422
Prestw-750	10C11	Mevalonic-D, L acid lactone		C6H10O3	130.145
Prestw-751	10D02	Terazosin hydrochloride		C19H26ClN5O4	423.903
Prestw-752	10D03	Phenazopyridine hydrochloride		C11H12ClN5	249.705
Prestw-753	10D04	Demeclocycline hydrochloride		C21H22Cl2N2O8	501.324
Prestw-754	10D05	Fenoprofen calcium salt dihydrate		C45H43CaO11	799.918
Prestw-755	10D06	Piperacillin sodium salt		C23H26N5NaO7S	539.547
Prestw-756	10D07	Diethylstilbestrol		C18H20O2	268.359
Prestw-757	10D08	Chlorotrianisene		C23H21ClO3	380.875
Prestw-758	10D09	Ribostamycin sulfate salt		C17H36N4O14S	552.559
Prestw-759	10D10	Methacholine chloride		C8H18ClNO2	195.691
Prestw-760	10D11	Pipenzolate bromide		C22H28BrNO3	434.377
Prestw-761	10E02	Butamben		C11H15NO2	193.248
Prestw-762	10E03	Sulfapyridine		C11H11N3O2S	249.293
Prestw-763	10E04	Meclofenoxate hydrochloride		C12H17Cl2NO3	294.18
Prestw-764	10E05	Furaltadone hydrochloride		C13H17ClN4O6	360.757
Prestw-765	10E06	Ethoxyquin		C14H19NO	217.314
Prestw-766	10E07	Tinidazole		C8H13N3O4S	247.275
Prestw-767	10E08	Guanadrel sulfate		C20H40N6O8S	524.641
Prestw-768	10E09	Vidarabine		C10H13N5O4	267.246
Prestw-769	10E10	Sulfameter		C11H12N4O3S	280.307
Prestw-770	10E11	Isopropamide iodide		C23H33IN2O	480.437
Prestw-771	10F02	Alclometasone dipropionate		C28H37ClO7	521.056
Prestw-772	10F03	Leflunomide		C12H9F3N2O2	270.213
Prestw-773	10F04	Norgestrel-(-)-D		C21H28O2	312.456
Prestw-774	10F05	Fluocinonide		C26H32F2O7	494.538
Prestw-775	10F06	Sulfamethazine sodium salt		C12H13N4NaO2S	300.317
Prestw-776	10F07	Guaifenesin		C10H14O4	198.221
Prestw-777	10F08	Alexidine dihydrochloride		C26H58Cl2N10	581.725
Prestw-778	10F09	Proadifen hydrochloride		C23H32ClNO2	389.97
Prestw-779	10F10	Zomepirac sodium salt		C15H13ClNNaO3	313.719
Prestw-780	10F11	Cinoxacin		C12H10N2O5	262.224
Prestw-781	10G02	Clobetasol propionate		C25H32ClFO5	466.982
Prestw-782	10G03	Podophyllotoxin		C22H22O8	414.416
Prestw-783	10G04	Clofibric acid		C10H11ClO3	214.65
Prestw-784	10G05	Bendroflumethiazide		C15H14F3N3O4S2	421.42
Prestw-785	10G06	Dicumarol		C19H12O6	336.304
Prestw-786	10G07	Methimazole		C4H6N2S	114.17
Prestw-787	10G08	Merbromin		C20H14Br2HgNa2O9	804.707
Prestw-788	10G09	Hexylcaine hydrochloride		C16H24ClNO2	297.828
Prestw-789	10G10	Drofenine hydrochloride		C20H32ClNO2	353.937
Prestw-790	10G11	Cycloheximide		C15H23NO4	281.355
Prestw-791	10H02	(R) -Naproxen sodium salt		C14H13NaO3	252.248
Prestw-792	10H03	Propidium iodide		C27H34I2N4	668.408
Prestw-793	10H04	Cloperastine hydrochloride		C20H25Cl2NO	366.334
Prestw-794	10H05	Eucatropine hydrochloride		C17H26ClNO3	327.855
Prestw-795	10H06	Isocarboxazid		C12H13N3O2	231.256
Prestw-796	10H07	Lithocholic acid		C24H40O3	376.585
Prestw-797	10H08	Methotrimeprazine maleat salt		C23H28N2O5S	444.554
Prestw-798	10H09	Dienestrol		C18H18O2	266.343
Prestw-799	10H10	Pridinol methanesulfonate salt		C21H29NO4S	391.534
Prestw-800	10H11	Amrinone		C10H9N3O	187.203
Prestw-801	11A02	Carbinoxamine maleate salt		C20H23ClN2O5	406.87
Prestw-802	11A03	Methazolamide		C5H8N4O3S2	236.273
Prestw-803	11A04	Pyrithyldione		C9H13NO2	167.209
Prestw-804	11A05	Spectinomycin dihydrochloride		C14H26Cl2N2O7	405.279
Prestw-805	11A06	Piromidic acid		C14H16N4O3	288.309
Prestw-806	11A07	Trimipramine maleate salt		C24H30N2O4	410.518
Prestw-807	11A08	Chloropyramine hydrochloride		C16H21Cl2N3	326.272
Prestw-808	11A09	Furazolidone		C8H7N3O5	225.162
Prestw-809	11A10	Dichlorphenamide		C6H6Cl2N2O4S2	305.16
Prestw-810	11A11	Sulconazole nitrate		C18H16Cl3N3O3S	460.77
Prestw-811	11B02	Bergenin monohydrate		C14H18O10	346.294
Prestw-812	11B03	Cromolyn disodium salt		C23H14Na2O11	512.341
Prestw-813	11B04	Bucladesine sodium salt		C18H25N5NaO9P	509.392
Prestw-814	11B05	Cefsulodin sodium salt		C22H19N4NaO8S2	554.537
Prestw-815	11B06	Fosfosal		C7H7O6P	218.104
Prestw-816	11B07	Suprofen		C14H12O3S	260.314
Prestw-817	11B08	Catechin-(+,-) hydrate		C15H16O7	308.291
Prestw-818	11B09	Nadolol		C17H27NO4	309.409
Prestw-819	11B10	Moxalactam disodium salt		C20H18N6Na2O9S	564.445
Prestw-820	11B11	Aminophylline		C16H24N10O4	420.434
Prestw-821	11C02	Azlocillin sodium salt		C20H22N5NaO6S	483.482
Prestw-822	11C03	Clidinium bromide		C22H26BrNO3	432.361
Prestw-823	11C04	Sulfamonomethoxine		C11H12N4O3S	280.307
Prestw-824	11C05	Benzthiazide		C15H14ClN3O4S3	431.942
Prestw-825	11C06	Trichlormethiazide		C8H8Cl3N3O4S2	380.658
Prestw-826	11C07	Oxalamine citrate salt		C20H27N3O8	437.453
Prestw-827	11C08	Propantheline bromide		C23H30BrNO3	448.404
Prestw-828	11C09	Lasalocid sodium salt		C34H53NaO8	612.787
Prestw-829	11C10	Dimethadione		C5H7NO3	129.116
Prestw-830	11C11	Ethaverine hydrochloride		C24H30ClNO4	431.964
Prestw-831	11D02	Butacaine		C18H30N2O2	306.452
Prestw-832	11D03	Cefoxitin sodium salt		C16H16N3NaO7S2	449.44
Prestw-833	11D04	Ifosfamide		C7H15Cl2N2O2P	261.09
Prestw-834	11D05	Novobiocin sodium salt		C31H35N2NaO11	634.621
Prestw-835	11D06	Tetrahydroxy-1,4-quinone monohydrate		C6H6O7	190.111
Prestw-836	11D07	Indoprofen		C17H15NO3	281.314
Prestw-837	11D08	Carbenoxolone disodium salt		C34H48Na2O7	614.737
Prestw-838	11D09	Iocetamic acid		C12H13I3N2O3	613.962
Prestw-839	11D10	Ganciclovir		C9H13N5O4	255.235
Prestw-840	11D11	Ethopropazine hydrochloride		C19H25ClN2S	348.942
Prestw-841	11E02	Securinine		C13H15NO2	217.27
Prestw-842	11E03	Trimeprazine tartrate		C58H72N6O6S3	1045.45
Prestw-843	11E04	Nafcillin sodium salt monohydrate		C21H23N2NaO6S	454.481
Prestw-844	11E05	Procyclidine hydrochloride		C19H30ClNO	323.91
Prestw-845	11E06	Amiprilose hydrochloride		C14H28ClNO6	341.835
Prestw-846	11E07	Ethynylestradiol 3-methyl ether		C21H26O2	310.44
Prestw-847	11E08	(-) -Levobunolol hydrochloride		C17H26ClNO3	327.855
Prestw-848	11E09	Iodixanol		C35H44I6N6O15	1550.2
Prestw-849	11E10	Rolitetracycline		C27H33N3O8	527.579
Prestw-850	11E11	Equilin		C18H20O2	268.359
Prestw-851	11F02	Paroxetine Hydrochloride		C19H21ClFNO3	365.836
Prestw-852	11F03	Doxycycline hyclate		C22H25ClN2O8	480.906
Prestw-853	11F04	Liothyronine		C15H12I3NO4	650.98
Prestw-854	11F05	Roxithromycin		C41H76N2O15	837.067
Prestw-855	11F06	Beclomethasone dipropionate		C28H37ClO7	521.056
Prestw-856	11F07	Tolmetin sodium salt dihydrate		C15H18NNaO5	315.304
Prestw-857	11F08	(+) -Levobunolol hydrochloride		C17H26ClNO3	327.855
Prestw-858	11F09	Doxazosin mesylate		C24H29N5O8S	547.591
Prestw-859	11F10	Fluvastatin sodium salt		C24H25FNNaO4	433.459
Prestw-860	11F11	Methylhydantoin-5-(L)		C4H6N2O2	114.105
Prestw-861	11G02	Gabapentin		C9H17NO2	171.241
Prestw-862	11G03	Raloxifene hydrochloride		C28H28ClNO4S	510.057
Prestw-863	11G04	Etidronic acid, disodium salt		C2H6Na2O7P2	249.993
Prestw-864	11G05	Methylhydantoin-5-(D)		C4H6N2O2	114.105
Prestw-865	11G06	Simvastatin		C25H38O5	418.579
Prestw-866	11G07	Azacytidine-5		C8H12N4O5	244.209
Prestw-867	11G08	Paromomycin sulfate		C23H47N5O18S	713.718
Prestw-868	11G09	Acetaminophen		C8H9NO2	151.166
Prestw-869	11G10	Phthalylsulfathiazole		C17H13N3O5S2	403.438
Prestw-870	11G11	Luteolin		C15H10O6	286.243
Prestw-871	11H02	Iopamidol		C17H22I3N3O8	777.093
Prestw-872	11H03	Iopromide		C18H24I3N3O8	791.12
Prestw-873	11H04	Theophylline monohydrate		C7H10N4O3	198.183
Prestw-874	11H05	Theobromine		C7H8N4O2	180.167
Prestw-875	11H06	Reserpine		C33H40N2O9	608.695
Prestw-876	11H07	Arcaine sulfate		C6H18N6O4S	270.312
Prestw-877	11H08	Scopolamine hydrochloride		C17H22ClNO4	339.822
Prestw-878	11H09	Ioversol		C18H24I3N3O9	807.12
Prestw-879	11H10	Capsaicin		C18H27NO3	305.421
Prestw-880	11H11	Carbachol		C6H15ClN2O2	182.652
Prestw-881	12A02	Niacin		C6H5NO2	123.112
Prestw-882	12A03	Bemegride		C8H13NO2	155.198
Prestw-883	12A04	Digoxigenin		C23H34O5	390.524
Prestw-884	12A05	Meglumine		C7H17NO5	195.217
Prestw-885	12A06	Cantharidin		C10H12O4	196.205
Prestw-886	12A07	Clioquinol		C9H5ClINO	305.504
Prestw-887	12A08	Oxybenzone		C14H12O3	228.25
Prestw-888	12A09	Promethazine hydrochloride		C17H21ClN2S	320.887
Prestw-889	12A10	Chrysin		C15H10O4	254.245
Prestw-890	12A11	Proxyphylline		C10H14N4O3	238.248
Prestw-891	12B02	3-Acetylcoumarin		C11H8O3	188.185
Prestw-892	12B03	Esculin Hydrate		C15H18O10	358.305
Prestw-893	12B04	Felbinac		C14H12O2	212.251
Prestw-894	12B05	Butylparaben		C11H14O3	194.232
Prestw-895	12B06	Aminohippuric acid		C9H10N2O3	194.192
Prestw-896	12B07	N-Acetyl-L-leucine		C8H15NO3	173.214
Prestw-897	12B08	Pipemidic acid		C14H17N5O3	303.323
Prestw-898	12B09	Dioxybenzone		C14H12O4	244.249
Prestw-899	12B10	Adrenosterone		C19H24O3	300.401
Prestw-900	12B11	Methylatropine nitrate		C18H26N2O6	366.418
Prestw-901	12C02	Hymecromone		C10H8O3	176.173
Prestw-902	12C03	Caffeic acid		C9H8O4	180.162
Prestw-903	12C04	Diloxanide furoate		C14H11Cl2NO4	328.154
Prestw-904	12C05	Metyrapone		C14H14N2O	226.28
Prestw-905	12C06	Urapidil hydrochloride		C20H30ClN5O3	423.947
Prestw-906	12C07	Fluspirilen		C29H31F2N3O	475.587
Prestw-907	12C08	S-(+)-ibuprofen		C13H18O2	206.287
Prestw-908	12C09	Ethynodiol diacetate		C24H32O4	384.52
Prestw-909	12C10	Nabumetone		C15H16O2	228.294
Prestw-910	12C11	Nisoxetine hydrochloride		C17H22ClNO2	307.823
Prestw-911	12D02	(+)-Isoproterenol (+)-bitartrate salt		C15H23NO9	361.352
Prestw-912	12D03	Monobenzone		C13H12O2	200.239
Prestw-913	12D04	2-Aminobenzenesulfonamide		C6H8N2O2S	172.207
Prestw-914	12D05	Estrone		C18H22O2	270.375
Prestw-915	12D06	Lorglumide sodium salt		C22H31Cl2N2NaO4	481.399
Prestw-916	12D07	Nitrendipine		C18H20N2O6	360.37
Prestw-917	12D08	Flurbiprofen		C15H13FO2	244.268
Prestw-918	12D09	Nimodipine		C21H26N2O7	418.451
Prestw-919	12D10	Bacitracin		C66H103N17O16S	1422.73
Prestw-920	12D11	L(-)-vesamicol hydrochloride		C17H26ClNO	295.856
Prestw-921	12E02	Nizatidine		C12H21N5O2S2	331.461
Prestw-922	12E03	Thioperamide maleate		C19H28N4O4S	408.523
Prestw-923	12E04	Xamoterol hemifumarate		C36H54N6O14	794.864
Prestw-924	12E05	Rolipram		C16H21NO3	275.351
Prestw-925	12E06	Thonzonium bromide		C32H55BrN4O	591.725
Prestw-926	12E07	Idazoxan hydrochloride		C11H13ClN2O2	240.691
Prestw-927	12E08	Quinapril HCl		C25H31ClN2O5	474.989
Prestw-928	12E09	Nilutamide		C12H10F3N3O4	317.226
Prestw-929	12E10	Ketorolac tromethamine		C19H24N2O6	376.413
Prestw-930	12E11	Protriptyline hydrochloride		C19H22ClN	299.847
Prestw-931	12F02	Propofol		C12H18O	178.277
Prestw-932	12F03	S(-)Eticlopride hydrochloride		C17H26Cl2N2O3	377.314
Prestw-933	12F04	Primidone		C12H14N2O2	218.258
Prestw-934	12F05	Flucytosine		C4H4FN3O	129.094
Prestw-935	12F06	(-)-MK 801 hydrogen maleate		C20H19NO4	337.379
Prestw-936	12F07	Bephenium hydroxynaphthoate		C28H29NO4	443.548
Prestw-937	12F08	Dehydroisoandosterone 3-acetate		C21H30O3	330.471
Prestw-938	12F09	Benserazide hydrochloride		C10H16ClN3O5	293.709
Prestw-939	12F10	Iodipamide		C20H14I6N2O6	1139.77
Prestw-940	12F11	Esculetin		C9H6O4	178.146
Prestw-941	12G02	Pentetic acid		C14H23N3O10	393.354
Prestw-942	12G03	Bretylium tosylate		C18H24BrNO3S	414.365
Prestw-943	12G04	Pralidoxime chloride		C7H9ClN2O	172.616
Prestw-944	12G05	Phenoxybenzamine hydrochloride		C18H23Cl2NO	340.296
Prestw-945	12G06	Salmeterol		C25H37NO4	415.578
Prestw-946	12G07	Altretamine		C9H18N6	210.284
Prestw-947	12G08	Prazosin hydrochloride		C19H22ClN5O4	419.871
Prestw-948	12G09	Timolol maleate salt		C17H28N4O7S	432.499
Prestw-949	12G10	(+,-)-Octopamine hydrochloride		C8H12ClNO2	189.643
Prestw-950	12G11	(±)-Nipecotic acid		C6H11NO2	129.16
Prestw-951	12H02	Crotamiton		C13H17NO	203.287
Prestw-952	12H03	Propranolol hydrochloride		C16H22ClNO2	295.812
Prestw-536	12H04	(R)-(+)-Atenolol		C14H22N2O3	266.343
Prestw-954	12H05	Tyloxapol		C59H96O12	997.416
Prestw-955	12H06	Florfenicol		C12H14Cl2FNO4S	358.218
Prestw-956	12H07	Megestrol acetate		C24H32O4	384.52
Prestw-957	12H08	Deoxycorticosterone		C21H30O3	330.471
Prestw-958	12H09	Urosiol		C24H40O4	392.584
Prestw-959	12H10	Proparacaine hydrochloride		C16H27ClN2O3	330.858
Prestw-960	12H11	Aminocaproic acid		C6H13NO2	131.176
Prestw-961	13A02	Denatonium benzoate		C28H34N2O3	446.595
Prestw-962	13A03	Scopoletin		C10H8O4	192.173
Prestw-963	13A04	Enilconazole		C14H14Cl2N2O	297.186
Prestw-964	13A05	Methacycline hydrochloride		C22H23ClN2O8	478.89
Prestw-965	13A06	Gibberellic acid		C19H22O6	346.384
Prestw-966	13A07	Sotalol hydrochloride		C12H21ClN2O3S	308.83
Prestw-967	13A08	6-Hydroxytropinone		C8H13NO2	155.198
Prestw-968	13A09	Decamethonium bromide		C16H38Br2N2	418.303
Prestw-969	13A10	3-Acetamidocoumarin		C11H9NO3	203.199
Prestw-970	13A11	Roxarsone		C6H6AsNO6	263.039
Prestw-971	13B02	Remoxipride Hydrochloride		C16H24BrClN2O3	407.738
Prestw-972	13B03	THIP Hydrochloride		C6H9ClN2O2	176.604
Prestw-973	13B04	Pirlindole mesylate		C16H22N2O3S	322.429
Prestw-974	13B05	Pronethalol hydrochloride		C15H20ClNO	265.786
Prestw-975	13B06	Naftopidil dihydrochloride		C24H30Cl2N2O3	465.424
Prestw-976	13B07	Tracazolate hydrochloride		C16H25ClN4O2	340.856
Prestw-977	13B08	Zardaverine		C12H10F2N2O3	268.222
Prestw-978	13B09	Memantine Hydrochloride		C12H22ClN	215.769
Prestw-979	13B10	Ozagrel hydrochloride		C13H13ClN2O2	264.714
Prestw-980	13B11	Piribedil hydrochloride		C16H19ClN4O2	334.808
Prestw-981	13C02	Nitrocaramiphen hydrochloride		C18H27ClN2O4	370.88
Prestw-982	13C03	Rilmenidine hemifumarate		C24H36N4O6	476.578
Prestw-983	13C04	Dimaprit dihydrochloride		C6H17Cl2N3S	234.192
Prestw-984	13C05	Reserpinic acid hydrochloride		C22H29ClN2O5	436.94
Prestw-985	13C06	Beta-sistosterol		C29H50O	414.721
Prestw-986	13C07	Proscillaridin A		C30H42O8	530.664
Prestw-987	13C08	Sanguinarine		C20H14NO4	332.339
Prestw-988	13C09	Harpagoside		C24H30O11	494.5
Prestw-989	13C10	Asiaticoside		C48H78O19	959.145
Prestw-990	13C11	Betulin		C30H50O2	442.732
Prestw-991	13D02	Gliquidone		C27H33N3O6S	527.645
Prestw-992	13D03	Pizotifen malate		C23H27NO5S	429.539
Prestw-993	13D04	Ribavirin		C8H12N4O5	244.209
Prestw-994	13D05	Cyclopenthiazide		C13H18ClN3O4S2	379.887
Prestw-995	13D06	Fluvoxamine maleate		C19H25F3N2O6	434.416
Prestw-996	13D07	Cefalonium		C20H18N4O5S2	458.518
Prestw-997	13D08	Fluticasone propionate		C25H31F3O5S	500.582
Prestw-998	13D09	Zuclopenthixol hydrochloride		C22H26Cl2N2OS	437.435
Prestw-999	13D10	Proguanil hydrochloride		C11H17Cl2N5	290.198
Prestw-1000	13D11	Lymecycline		C29H38N4O10	602.647
Prestw-1001	13E02	Alfadolone acetate		C23H34O5	390.524
Prestw-1002	13E03	Alfaxalone		C21H32O3	332.487
Prestw-1003	13E04	Azapropazone		C16H20N4O2	300.363
Prestw-1004	13E05	Meptazinol hydrochloride		C15H24ClNO	269.818
Prestw-1005	13E06	Apramycin		C21H41N5O11	539.588
Prestw-1006	13E07	Epitiostanol		C19H30OS	306.514
Prestw-1007	13E08	Fursultiamine Hydrochloride		C17H27ClN4O3S2	435.011
Prestw-1008	13E09	Gabexate mesilate		C17H27N3O7S	417.485
Prestw-1009	13E10	Pivampicillin		C22H29N3O6S	463.557
Prestw-1010	13E11	Talampicillin hydrochloride		C24H24ClN3O6S	517.992
Prestw-1011	13F02	Flucloxacillin sodium		C19H16ClFN3NaO5S	475.862
Prestw-1012	13F03	Trapidil		C10H15N5	205.265
Prestw-1013	13F04	Deptropine citrate		C29H35NO8	525.604
Prestw-1014	13F05	Sertraline		C17H17Cl2N	306.238
Prestw-1015	13F06	Ethamsylate		C10H17NO5S	263.315
Prestw-1016	13F07	Moxonidine		C9H12ClN5O	241.682
Prestw-1017	13F08	Etilefrine hydrochloride		C10H16ClNO2	217.698
Prestw-1018	13F09	Alprostadil		C20H34O5	354.491
Prestw-1019	13F10	Tribenoside		C29H34O6	478.591
Prestw-1020	13F11	Rimexolone		C24H34O3	370.537
Prestw-1021	13G02	Isradipine		C19H21N3O5	371.396
Prestw-1022	13G03	Tiletamine hydrochloride		C12H18ClNOS	259.8
Prestw-1023	13G04	Isometheptene mucate		C24H48N2O8	492.659
Prestw-1024	13G05	Nifurtimox		C10H13N3O5S	287.296
Prestw-1025	13G06	Letrozole		C17H11N5	285.311
Prestw-1026	13G07	Arbutin		C12H16O7	272.257
Prestw-1027	13G08	Tocainide hydrochloride		C11H17ClN2O	228.724
Prestw-1028	13G09	Benzathine benzylpenicillin		C48H56N6O10S2	941.144
Prestw-1029	13G10	Risperidone		C23H27FN4O2	410.496
Prestw-1030	13G11	Torsemide		C16H20N4O3S	348.427
Prestw-1031	13H02	Halofantrine hydrochloride		C26H31Cl3F3NO	536.897
Prestw-1032	13H03	Articaine hydrochloride		C13H21ClN2O3S	320.841
Prestw-1033	13H04	Nomegestrol acetate		C23H30O4	370.493
Prestw-1034	13H05	Pancuronium bromide		C35H60Br2N2O4	732.687
Prestw-1035	13H06	Molindone hydrochloride		C16H25ClN2O2	312.843
Prestw-1036	13H07	Alcuronium chloride		C44H50Cl2N4O2	737.821
Prestw-1037	13H08	Zalcitabine		C9H13N3O3	211.222
Prestw-1038	13H09	Methyldopate hydrochloride		C12H18ClNO4	275.735
Prestw-1039	13H10	Levocabastine hydrochloride		C26H30ClFN2O2	456.993
Prestw-1040	13H11	Pyrvinium pamoate		C101H98N9O6	1533.96
Prestw-1041	14A02	Etomidate		C14H16N2O2	244.296
Prestw-1042	14A03	Tridihexethyl chloride		C21H36ClNO	353.98
Prestw-1043	14A04	Penbutolol sulfate		C36H60N2O8S	680.952
Prestw-1044	14A05	Prednicarbate		C27H36O8	488.583
Prestw-1045	14A06	Sertaconazole nitrate		C20H16Cl3N3O4S	500.791
Prestw-1046	14A07	Repaglinide		C27H36N2O4	452.599
Prestw-1047	14A08	Piretanide		C17H18N2O5S	362.407
Prestw-1048	14A09	Piperacetazine		C24H30N2O2S	410.583
Prestw-1049	14A10	Oxyphenbutazone		C19H20N2O3	324.383
Prestw-1050	14A11	Quinethazone		C10H12ClN3O3S	289.742
Prestw-1051	14B02	Moricizine hydrochloride		C22H26ClN3O4S	463.987
Prestw-1052	14B03	Iopanoic acid		C11H12I3NO2	570.937
Prestw-1053	14B04	Pivmecillinam hydrochloride		C21H34ClN3O5S	476.039
Prestw-1054	14B05	Levopropoxyphene napsylate		C32H37NO5S	547.719
Prestw-1055	14B06	Piperidolate hydrochloride		C21H26ClNO2	359.9
Prestw-1056	14B07	Trifluridine		C10H11F3N2O5	296.205
Prestw-1057	14B08	Oxprenolol hydrochloride		C15H24ClNO3	301.816
Prestw-1058	14B09	Ondansetron Hydrochloride		C18H20ClN3O	329.833
Prestw-1059	14B10	Propoxycaine hydrochloride		C16H27ClN2O3	330.858
Prestw-1060	14B11	Oxaprozin		C18H15NO3	293.325
Prestw-1061	14C02	Phensuximide		C11H11NO2	189.216
Prestw-1062	14C03	Ioxaglic acid		C24H21I6N5O8	1268.89
Prestw-1063	14C04	Naftifine hydrochloride		C21H22ClN	323.869
Prestw-1064	14C05	Meprylcaine hydrochloride		C14H22ClNO2	271.79
Prestw-1065	14C06	Milrinone		C12H9N3O	211.225
Prestw-1066	14C07	Methantheline bromide		C21H26BrNO3	420.35
Prestw-1067	14C08	Ticarcillin sodium		C15H14N2Na2O6S2	428.396
Prestw-1068	14C09	Thiethylperazine malate		C30H41N3O10S2	667.803
Prestw-1069	14C10	Mesalamine		C7H7NO3	153.139
Prestw-1070	14C11	alpha-Santonin		C15H18O3	246.309
Prestw-1071	14D02	Imidurea		C11H16N8O8	388.299
Prestw-1072	14D03	Lansoprazole		C16H14F3N3O2S	369.368
Prestw-1073	14D04	Bethanechol chloride		C7H17ClN2O2	196.679
Prestw-1074	14D05	Cyproterone acetate		C24H29ClO4	416.949
Prestw-1075	14D06	(R)-Propranolol hydrochloride		C16H22ClNO2	295.812
Prestw-1076	14D07	Ciprofibrate		C13H14Cl2O3	289.161
Prestw-1077	14D08	Tropine		C8H15NO	141.215
Prestw-1078	14D09	Benzylpenicillin sodium		C16H17N2NaO4S	356.379
Prestw-1079	14D10	Chlorambucil		C14H19Cl2NO2	304.219
Prestw-1080	14D11	Methiazole		C12H15N3O2S	265.336
Prestw-1081	14E02	(S)-propranolol hydrochloride		C16H22ClNO2	295.812
Prestw-1082	14E03	(-)-Eseroline fumarate salt		C17H22N2O5	334.375
Prestw-1083	14E04	Condelphine		C25H39NO6	449.593
Prestw-1084	14E05	Leucomisine		C15H18O3	246.309
Prestw-1085	14E06	Dubinidine		C15H17NO4	275.307
Prestw-1086	14E07	D-cycloserine		C3H6N2O2	102.093
Prestw-1087	14E08	2-Chloropyrazine		C4H3ClN2	114.535
Prestw-1088	14E09	(+,-)-Synephrine		C9H13NO2	167.209
Prestw-1089	14E10	(S)-(-)-Cycloserine		C3H6N2O2	102.093
Prestw-1090	14E11	Homosalate		C16H22O3	262.352
Prestw-1091	14F02	Spaglumic acid		C11H16N2O8	304.259
Prestw-1092	14F03	(-)-Adenosine 3',5'-cyclic monophosphate		C10H12N5O6P	329.211
Prestw-1093	14F04	(-)-Quinpirole hydrochloride		C13H22ClN3	255.793
Prestw-1094	14F05	Sulfadoxine		C12H14N4O4S	310.334
Prestw-1095	14F06	Cyclopentolate hydrochloride		C17H26ClNO3	327.855
Prestw-1096	14F07	Estriol		C18H24O3	288.39
Prestw-1097	14F08	(-)-Isoproterenol hydrochloride		C11H18ClNO3	247.724
Prestw-1098	14F09	Kaempferol		C15H10O6	286.243
Prestw-1099	14F10	Nialamide		C16H18N4O2	298.347
Prestw-1100	14F11	Vitamin K2		C21H24O2	308.424
Prestw-1101	14G02	Netilmicin sulfate		C42H92N10O34S5	1441.57
Prestw-1102	14G03	Loracarbef		C15H14ClN3O4S	367.814
Prestw-1103	14G04	Quinic acid		C7H12O6	192.17
Prestw-1104	14G05	Natamycin		C33H47NO13	665.741
Prestw-1105	14G06	Verteporfin		C41H44N4O9	736.829
Prestw-1106	14G07	Meropenem		C17H25N3O5S	383.47
Prestw-1107	14G08	Ramipril		C23H32N2O5	416.522
Prestw-1108	14G09	Mephenytoin		C12H14N2O2	218.258
Prestw-1109	14G10	Rifabutin		C46H62N4O11	847.027
Prestw-1110	14G11	Parbendazole		C13H17N3O2	247.299
Prestw-1111	14H02	Mecamylamine hydrochloride		C11H22ClN	203.758
Prestw-1112	14H03	Procarbazine hydrochloride		C12H20ClN3O	257.766
Prestw-1113	14H04	Viomycin sulfate		C25H45N13O14S	783.78
Prestw-1114	14H05	Saquinavir mesylate		C39H54N6O8S	766.965
Prestw-1115	14H06	Ronidazole		C6H8N4O4	200.155
Prestw-1116	14H07	Dorzolamide hydrochloride		C10H17ClN2O4S3	360.903
Prestw-1117	14H08	Azaperone		C19H22FN3O	327.405
Prestw-1118	14H09	Cefepime hydrochloride		C19H27ClN6O6S2	535.045
Prestw-1119	14H10	Clocortolone pivalate		C27H36ClFO5	495.036
Prestw-1120	14H11	Cyclacillin		C15H23N3O4S	341.432
